# Supplementary material for: Polymerase theta repairs persistent G1-induced DNA breaks in S-phase during class switch recombination
Source: Nat Commun. 2025 Nov 26;16:10536. doi: 10.1038/s41467-025-65555-9 (PMC12657980; doi:10.1038/s41467-025-65555-9)
Supplement: Supplementary file 4 — Supplementary Data 1-9 [file 41467_2025_65555_MOESM4_ESM.xlsx]

## Sheet: Supplementary Data 1
Supplementary Data 1: Igh metaphases primary samples.
Genotype	Mouse	Rep	Brut Counts					Percentages of total				% of aberrant		Aberrant		Breaks		Translocations
			Total Analysed	Normal	Breaks/Aberrant	Aberrant No Translocs	Igh Translocs	Normal	All Aberrant	Breaks	Transloc	Breaks	Transloc	Means	SEM	Means	SEM	Means	SEM
WT	562460	Rep2	300	294	6	6	0	98	2	2	0	100	0	1.61203	0.293632	1.52757	0.319624	0.0844595	0.0844595
	571117	Rep3	48	47	1	1	0	97.9167	2.08333	2.08333	0	100	0
	579077	Rep4	212	207	5	5	0	97.6415	2.35849	2.35849	0	100	0
	651593	Rep5	592	579	8	5	3	97.8041	1.35135	0.844595	0.506757	62.5	37.5
	639027	Rep3	564	560	2	2	0	99.2908	0.35461	0.35461	0	100	0
	639023	Rep4	328	318	5	5	0	96.9512	1.52439	1.52439	0	100	0
	Total		2044	2005	27	24	3	98.092	1.32094	1.17417	0.146771	88.8889	11.1111
Polq-/-	565097	Rep2	309	308	1	0	1	99.6764	0.323625	0	0.323625	0	100	1.48645	0.346252	1.21037	0.338877	0.276079	0.0353097
	571116	Rep3	270	262	8	7	1	97.037	2.96296	2.59259	0.37037	87.5	12.5
	579062	Rep4	243	239	4	3	1	98.3539	1.64609	1.23457	0.411523	75	25
	639022	Rep4	591	582	5	4	1	98.4772	0.846024	0.676819	0.169205	80	20
	639028	Rep3	395	388	4	3	1	98.2278	1.01266	0.759494	0.253165	75	25
	651598	Rep5	506	483	12	11	1	95.4545	2.37154	2.17391	0.197628	91.6667	8.33333
	651595	Rep5	483	472	6	5	1	97.7226	1.24224	1.0352	0.207039	83.3333	16.6667
	Total		2797	2734	40	33	7	97.7476	1.4301	1.17984	0.250268	82.5	17.5
Xrcc4-/-	565105	Rep2	308	289	19	19	0	93.8312	6.16883	6.16883	0	100	0	8.84204	1.65589	7.89433	1.32554	0.947702	0.460578
	565109	Rep2	300	277	23	22	1	92.3333	7.66667	7.33333	0.333333	95.6522	4.34783
	569668	Rep3	382	352	30	24	6	92.1466	7.8534	6.28272	1.57068	80	20
	581411	Rep4	212	183	29	25	4	86.3208	13.6792	11.7925	1.88679	86.2069	13.7931
	Total		1202	1101	101	90	11	91.5973	8.40266	7.48752	0.915141	89.1089	10.8911
Xrcc4-/- Polq-/-	56108	Rep2	267	234	35	33	2	87.6404	13.1086	12.3596	0.749064	94.2857	5.71429	13.0386	0.114584	12.1554	0.367586	0.883255	0.253072
	569665	Rep3	437	381	56	50	6	87.1854	12.8146	11.4416	1.373	89.2857	10.7143
	579061	Rep4	379	329	50	48	2	86.8074	13.1926	12.6649	0.527704	96	4
	Total		1083	944	141	131	10	87.1653	13.0194	12.096	0.923361	92.9078	7.0922
Shld1-/-	652172	Rep4	562	461	58	43	15	82.0285	10.3203	7.65125	2.66904	74.1379	25.8621	9.77716	0.427796	8.20047	0.253095	1.57669	0.475711
	650554	Rep5	630	511	66	53	13	81.1111	10.4762	8.4127	2.06349	80.303	19.697
	636777	Rep3	216	176	21	19	2	81.4815	9.72222	8.7963	0.925926	90.4762	9.52381
	636771	Rep4	617	515	53	49	4	83.4684	8.58995	7.94165	0.648298	92.4528	7.54717
	Total		2025	1663	198	164	34	82.1235	9.77778	8.09877	1.67901	82.8283	17.1717
Shld1-/- Polq-/-	636779	Rep4	504	379	66	59	7	75.1984	13.0952	11.7063	1.38889	89.3939	10.6061	17.8773	1.90186	15.6716	1.57369	2.20573	0.475081
	636776	Rep3	652	447	108	97	11	68.5583	16.5644	14.8773	1.68712	89.8148	10.1852
	636775	Rep3	362	216	77	69	8	59.6685	21.2707	19.0608	2.20994	89.6104	10.3896
	636772	Rep4	311	194	64	53	11	62.3794	20.5788	17.0418	3.53698	82.8125	17.1875
	Total		1829	1236	315	278	37	67.5779	17.2225	15.1996	2.02296	88.254	11.746
Fisher Exact Test Two-Sided
	Polq-/-	Xrcc4-/-	Xrcc4-/- Polq-/-	Shld1-/-	Shld1-/- Polq-/-
WT	0.8039	<0.0001	<0.0001	<0.0001	<0.0001
Polq-/-		<0.0001	<0.0001	<0.0001	<0.0001
Xrcc4-/-			0.0004	0.0459	<0.0001
Xrcc4-/- Polq-/-				0.0556	<0.0001
Shld1-/-					<0.0001

## Sheet: Supplementary Data 2
Supplementary Data 2: LR-PCR sequencing PacBio read summary for primary samples.
Genotype	Sample_ID	N_Reads		Minimum_Length		Median_Length		Q25		Q75		Max_Length		Mean_Length		Standard_Deviation
WT	562460	26768	182501	1601	734	8885	8857	7827.8	7902	10111	9989	14556	22598	8859.8	8864	1715.1	1678
	571117	26047		1471	734	8929	8857	7965	7902	10175	9989	15447	22598	9042.2	8864	1795.3	1678
	579077	32328		734	734	9195	8857	7922.8	7902	10321	9989	22034	22598	9120.2	8864	1832.3	1678
	639027	47687		1116	734	8857	8857	8124	7902	9943	9989	22598	22598	8958.4	8864	1482.1	1678
	639023	49671		1166	734	8652	8857	7599	7902	9620	9989	18466	22598	8515.7	8864	1608.2	1678
Polq-/-	562454	22144	244391	2010	1044	9193.5	9122	8238	8211	10223	10200	17894	19710	9154.7	9158	1565.1	1624.7
	565097	29718		1676	1044	9745	9122	8497	8211	11053.8	10200	15798	19710	9753.2	9158	1731.2	1624.7
	571116	16731		1844	1044	8907	9122	7902.5	8211	10311.5	10200	15416	19710	8948.3	9158	1783.6	1624.7
	579062	44857		1654	1044	9298	9122	8269	8211	10368	10200	16497	19710	9331.3	9158	1627	1624.7
	639028	101324		1644	1044	9122	9122	8280	8211	10008	10200	19626	19710	9177	9158	1444.7	1624.7
	639022	29617		1044	1044	8516	9122	7434	8211	9476	10200	19710	19710	8357.9	9158	1711.7	1624.7
Xrcc4-/-	565105	20918	78982	1157	1157	7951	7944	6386.8	6193	9181	9264	15131	15446	7666.1	7704	2160.7	2195.6
	565109	13181		1255	1157	7157	7944	5413	6193	9172	9264	14679	15446	7270.4	7704	2340.6	2195.6
	569668	15014		1514	1157	8149	7944	6859	6193	9173	9264	14873	15446	7882.6	7704	2094.9	2195.6
	581411	29869		1259	1157	8022	7944	6212	6193	9398	9264	15446	15446	7832.7	7704	2176.8	2195.6
Xrcc4-/- Polq-/-	565108	6418	31227	1652	1652	9049	9174	8202	8079	9919	10237	14258	15670	9089.9	9200	1319.6	1703.8
	569665	8689		2369	1652	9658	9174	8531	8079	11008	10237	15670	15670	9494.9	9200	2138.9	1703.8
	579061	16120		2064	1652	8976.5	9174	7924	8079	10046	10237	14443	15670	9085.6	9200	1549.1	1703.8
Shld1-/-	636777	79541	307173	927	622	7432	6356	5299	4804	9799	9147	18984	22814	7317.6	6995	2688.1	2802
	636771	30885		781	622	5615	6356	3668	4804	7972	9147	21401	22814	5928.6	6995	2732.4	2802
	652172	92400		622	622	8660	6356	5143	4804	10990	9147	22814	22814	8001.4	6995	2864.7	2802
	650554	104347		901	622	5650	6356	3927	4804	7900	9147	20050	22814	6172.3	6995	2477.4	2802
Shld1-/- Polq-/-	636775	76346	244138	2845	1868	10219	10217	10134	9147	11852	11431	20449	20449	10634.5	10238	1645.2	1631.5
	636776	88728		2199	1868	10278	10217	9148	9147	11632	11431	19422	20449	10243.5	10238	1765.9	1631.5
	636772	43726		1868	1868	9779.5	10217	8896	9147	10745	11431	17010	20449	9834.8	10238	1327.2	1631.5
	636779	35338		2820	1868	9741	10217	8857	9147	11009.8	11431	19261	20449	9869	10238	1361.9	1631.5

## Sheet: Supplementary Data 3
Supplementary Data 3: LR-PCR resected unique joints for primary samples.
Genotype	Sample_ID	Count_Unique	Count_Resected	Count_NonResected	pct_Resected	pct_NonResection
WT	562460	440	10	430	2.27273	97.7273
	571117	317	8	309	2.52366	97.4763
	579077	499	13	486	2.60521	97.3948
	639027	508	4	504	0.787402	99.2126
	639023	1071	46	1025	4.29505	95.7049
Polq-/-	562454	463	9	454	1.94384	98.0562
	565097	427	5	422	1.17096	98.829
	571116	153	4	149	2.61438	97.3856
	579062	833	13	820	1.56062	98.4394
	639028	272	5	267	1.83824	98.1618
	639022	809	32	777	3.9555	96.0445
Xrcc4-/-	565105	315	42	273	13.3333	86.6667
	565109	88	16	72	18.1818	81.8182
	569668	306	24	282	7.84314	92.1569
	581411	289	37	252	12.8028	87.1972
Xrcc4-/- Polq-/-	565108	123	2	121	1.62602	98.374
	569665	131	2	129	1.52672	98.4733
	579061	232	5	227	2.15517	97.8448
Shld1-/-	636777	151	28	123	18.543	81.457
	636771	161	23	138	14.2857	85.7143
	652172	65	11	54	16.9231	83.0769
	650554	76	22	54	28.9474	71.0526
Shld1-/- Polq-/-	636775	21	0	21	0	100
	636776	122	0	122	0	100
	636772	197	0	197	0	100
	636779	161	3	158	1.86335	98.1366

## Sheet: Supplementary Data 4
Supplementary Data 4: LR-PCR sequencing PacBio read summary for CH12F3 samples.
Genotype	Sample_ID	N_Reads		Minimum_Length (kb)		Median_Length		Q25		Q75		Max_Length		Mean_Length		Standard_Deviation
WT	CH12F3	13,860	13,860	1,489	1,489	6,978	6,978	4,900	4,900	8,012.0	8,012	11,287	11,287	6,451	6,451	1,906.87	1,907
Polq-/-	POLQ13	16,930	32,086	1,043	1,043	5,702	6,328	4,542	4,678	7,351.8	7,530	10,017	10,199	5,820	6,016	1,666.50	1,645
	POLQ21	15,156		1,299		6,342		5,080		7,737.2		10,199		6,236		1,591.83
Xrcc4-/-	XR1	26,430	54,508	604	232	5,278	5,007	4,066	3,839	6,294.0	6,197	9,580	9,580	5,205	5,021	1,571.12	1,592
	XR5	28,078		232		4,752		3,703		6,063.0		9,548		4,847		1,591.54
Xrcc4-/- Polq-/-	POLQ21XR2	7,482	13,934	2,224	1,801	8,100	8,111	7,832	7,835	8,142.0	8,144	10,164	10,164	7,964	7,958	662.31	692
	POLQ21XR8	6,452		1,801		8,119		8,036		8,147.0		9,911		7,951		723.9

## Sheet: Supplementary Data 5
Supplementary Data 5: LR-PCR resected unique joints for CH12F3 samples.
Genotype	Sample_ID	Count_Unique	Count_Resected	Count_NonResected	pct_Resected	pct_NonResection
WT	CH12F3	136	27	109	19.8529	80.1471
Polq-/-	POLQ13	558	187	371	33.5125	66.4875
	POLQ21	445	139	306	31.236	68.764
Xrcc4-/-	XR1	864	446	418	51.6204	48.3796
	XR5	993	553	440	55.6898	44.3102
Xrcc4-/- Polq-/-	POLQ21XR2	112	1	111	0.892857	99.1071
	POLQ21XR8	97	1	96	1.03093	98.9691

## Sheet: Supplementary Data 6
Supplementary Data 6: Igh metaphases CH12F3 cell lines.
Genotype	Mouse	Condition	Brut Counts					Percentages of total				% of aberent		Breaks		Translocations
			Total Analysed	Normal	All Abberant	Breaks	Igh Translocs	Normal	All Abberant	Breaks	Transloc	Breaks	Transloc	Means	SEM	Means	SEM
WT	CH12F3	Prolif Rep2	342	342	0	0	0	100	0	0	0	0	0	0.109409	0.109409	0	0
	CH12F3	Prolif Rep3	457	456	1	1	0	99.7812	0.218818	0.218818	0	0	0
	Total		799	798	1	1	0	99.8748	0.125156	0.125156	0	0	0
Polq-/-	POLQ13	Prolif Rep3	367	366	1	1	0	99.7275	0.27248	0.27248	0	0	0	0.594955	0.322476	0	0
	POLQ21	Prolif Rep3	436	432	4	4	0	99.0826	0.917431	0.917431	0	100	0
	Total		803	798	5	5	0	99.3773	0.622665	0.622665	0	100	0
Xrcc4-/-	XR1	Prolif Rep2	233	231	2	2	0	99.1416	0.858369	0.858369	0	0	0	0.456964	0.203518	0.147929	0.147929
	XR5	Prolif Rep2	169	168	1	0	1	99.4083	0.591716	0	0.591716	0	100
	XR1	Prolif Rep3	408	405	3	3	0	99.2647	0.735294	0.735294	0	100	0
	XR5	Prolif Rep3	427	426	1	1	0	99.7658	0.234192	0.234192	0	100	0
	Total		1237	1230	7	6	1	99.4341	0.565885	0.485044	0.0808407	85.7143	14.2857
Xrcc4-/- Polq-/-	P21XR8	Prolif Rep2	293	271	22	21	1	92.4915	7.50853	7.16724	0.341297	95.4545	4.54545	4.91863	1.15538	0.113766	0.113766
	P21XR2	Prolif Rep3	90	87	3	3	0	96.6667	3.33333	3.33333	0	100	0
	P21XR8	Prolif Rep3	235	225	10	10	0	95.7447	4.25532	4.25532	0	100	0
	Total		618	583	35	34	1	94.3366	5.66343	5.50162	0.161812	97.1429	2.85714
Rhno1-/-	RO13	Prolif Rep2	301	301	0	0	0	100	0	0	0	0	0	0.201882	0.101294	0	0
	RO15	Prolif Rep2	347	346	1	1	0	99.7118	0.288184	0.288184	0	100	0
	RO18	Prolif Rep2	315	314	1	1	0	99.6825	0.31746	0.31746	0	100	0
	Total		963	961	2	2	0	99.7923	0.207684	0.207684	0	100	0
Xrcc4-/- Rhno1-/-	XR1RO3	Prolif Rep2	300	291	9	8	1	97	3	2.66667	0.333333	88.8889	11.1111	1.69415	0.627264	0.340205	0.13427
	XR1RO4	Prolif Rep2	305	295	10	8	2	96.7213	3.27869	2.62295	0.655738	80	20
	XR1RO5	Prolif Rep2	197	197	0	0	0	100	0	0	0	0	0
	XR5RO13	Prolif Rep2	269	264	5	4	1	98.1413	1.85874	1.48699	0.371747	80	20
	Total		1071	1047	24	20	4	97.7591	2.2409	1.86741	0.373483	83.3333	16.6667
WT	CH12F3	CSR day4 Rep1	365	358	6	5	1	98.0822	1.64384	1.36986	0.273973	0	0	1.2713	0.311287	0.286256	0.168928
	CH12F3	CSR day4 Rep2	290	288	2	2	0	99.3103	0.689655	0.689655	0	100	0
	CH12F3	CSR day4 Rep3	171	167	4	3	1	97.6608	2.33918	1.75439	0.584795	75	25
	Total		826	813	12	10	2	98.4262	1.45278	1.21065	0.242131	0	0
Polq-/-	POLQ13	CSR day4 Rep1	499	480	19	19	0	96.1924	3.80762	3.80762	0	0	0	2.24663	0.724731	0.501484	0.189169
	POLQ21	CSR day4 Rep1	510	490	20	16	4	96.0784	3.92157	3.13725	0.784314	80	20
	POLQ13	CSR day4 Rep3	239	236	3	2	1	98.7448	1.25523	0.83682	0.41841	0	0
	POLQ21	CSR day4 Rep3	249	244	5	3	2	97.992	2.00803	1.20482	0.803213	60	40
	Total		488	480	8	5	3	98.3607	1.63934	1.02459	0.614754	62.5	37.5
Xrcc4-/-	XR1	CSR day4 Rep1	365	298	67	55	12	81.6438	18.3562	15.0685	3.28767	0	0	14.4135	1.01699	4.15023	0.618333
	XR5	CSR day4 Rep1	179	141	38	32	6	78.7709	21.2291	17.8771	3.35196	84.2105	15.7895
	XR1	CSR day4 Rep2	243	208	35	29	6	85.5967	14.4033	11.9342	2.46914	0	0
	XR5	CSR day4 Rep2	341	275	66	51	15	80.6452	19.3548	14.956	4.39883	0	0
	XR1	CSR day4 Rep3	261	220	41	29	12	84.2912	15.7088	11.1111	4.5977	0	0
	XR5	CSR day4 Rep3	206	160	46	32	14	77.6699	22.3301	15.534	6.79612	0	0
	Total		1595	1302	293	228	65	81.6301	18.3699	14.2947	4.07524	77.8157	22.1843
Xrcc4-/- Polq-/-	P21XR2	CSR day4 Rep1	373	246	127	116	11	65.9517	34.0483	31.0992	2.94906	91.3386	8.66142	28.8563	2.01899	3.26506	0.376456
	P21XR8	CSR day4 Rep1	268	184	84	78	6	68.6567	31.3433	29.1045	2.23881	0	0
	P21XR8	CSR day4 Rep2	183	111	72	64	8	60.6557	39.3443	34.9727	4.37158	88.8889	11.1111
	P21XR2	CSR day4 Rep3	208	151	57	49	8	72.5962	27.4038	23.5577	3.84615	85.9649	14.0351
	P21XR8	CSR day4 Rep3	137	98	39	35	4	71.5328	28.4672	25.5474	2.91971	0	0
	Total		824	541	283	258	25	65.6553	34.3447	31.3107	3.03398	91.1661	8.83392
Rhno1-/-	RO13	CSR day4 Rep2	314	304	10	9	1	96.8153	3.18471	2.86624	0.318471	90	10	2.39506	0.352828	0.106157	0.106157
	RO15	CSR day4 Rep2	153	149	4	4	0	97.3856	2.61438	2.61438	0	100	0
	RO18	CSR day4 Rep2	176	173	3	3	0	98.2955	1.70455	1.70455	0	100	0
	Total		643	626	17	16	1	97.3561	2.64386	2.48834	0.155521	94.1176	5.88235
Xrcc4-/- Rhno1-/-	XR1RO3	CSR day4 Rep2	160	126	34	31	3	78.75	21.25	19.375	1.875	91.1765	8.82353	18.4177	2.89072	2.92211	0.625939
	XR1RO4	CSR day4 Rep2	286	208	78	65	13	72.7273	27.2727	22.7273	4.54545	83.3333	16.6667
	XR1RO5	CSR day4 Rep2	100	88	12	10	2	88	12	10	2	83.3333	16.6667
	XR5RO13	CSR day4 Rep2	306	230	76	66	10	75.1634	24.8366	21.5686	3.26797	86.8421	13.1579
	Total		852	652	200	172	28	76.5258	23.4742	20.1878	3.28638	86	14
WT DMSO	CH12F3 DMSO	CSR day4 Rep1	270	259	11	10	1	95.9259	4.07407	3.7037	0.37037	90.9091	9.09091	3.7037	#DIV/0!	0.37037	#DIV/0!
	Total		270	259	11	10	1	95.9259	4.07407	3.7037	0.37037	90.9091	9.09091
Xrcc4-/- DMSO	XR1 DMSO	CSR day4 Rep1	198	174	24	21	3	87.8788	12.1212	10.6061	1.51515	87.5	12.5	11.3955	0.789407	2.54329	1.02814
	XR5 DMSO	CSR day4 Rep1	476	401	75	58	17	84.2437	15.7563	12.1849	3.57143	77.3333	22.6667
	Total		674	575	99	79	20	85.3116	14.6884	11.7211	2.96736	79.798	20.202
WT ART558 10uM	CH12F3 ART558	CSR day4 Rep1	127	121	6	6	0	95.2756	4.72441	4.72441	0	100	0	4.72441	#DIV/0!	0	#DIV/0!
	Total		127	121	6	6	0	95.2756	4.72441	4.72441	0	100	0
Xrcc4-/- ART558 10uM	XR1 ART558	CSR day4 Rep1	66	51	15	15	0	77.2727	22.7273	22.7273	0	100	0	25.2661	2.5388	0.731707	0.731707
	XR5 ART558	CSR day4 Rep1	205	145	60	57	3	70.7317	29.2683	27.8049	1.46341	95	5
	Total		271	196	75	72	3	72.3247	27.6753	26.5683	1.10701	96	4
Fisher Exact Test Two-Sided
Cytokin Stimulated Aberrant vs. Normal Metaphases								DMSO/ART558 Cytokin Stimulated Aberrant vs. Normal Metaphases
	Polq-/-	Xrcc4-/-	Xrcc4-/- Polq-/-	Rhno1-/-	Xrcc4-/- Rhno1-/-			Xrcc4-/- DMSO	WT ART558	Xrcc4-/- ART558
WT	0.818	<0.0001	<0.0001	0.13	<0.0001		WT DMSO	<0.0001	0.793	<0.0001
Polq-/-		<0.0001	<0.0001	0.3099	<0.0001		Xrcc4-/- DMSO		0.0014	<0.0001
Xrcc4-/-			<0.0001	<0.0001	0.003		WT ART558			<0.0001
Xrcc4-/- Polq-/-				<0.0001	<0.0001
Rhno1-/-					<0.0001
Unstimulated Aberrant vs. Normal Metaphases
	Polq-/-	Xrcc4-/-	Xrcc4-/- Polq-/-	Rhno1-/-	Xrcc4-/- Rhno1-/-
WT	0.2179	0.159	<0.0001	>0.9999	<0.0001
Polq-/-		>0.9999	<0.0001	0.2562	0.0043
Xrcc4-/-			<0.0001	0.314	0.0005
Xrcc4-/- Polq-/-				<0.0001	0.0005
Rhno1-/-					<0.0001

## Sheet: Supplementary Data 7
Supplementary Data 7: Igk metaphases v-Abl pro-B cell lines.
Genotype	Mouse	Condition	Brut Counts					Percentages of total				% of aberent		Breaks		Translocations
			Total Analysed	Normal	All Abberant	Breaks	Igh Transloc	Normal	All Abberant	Breaks	Transloc	Breaks	Transloc	Means	SEM	Means	SEM
p53-/-	15307	NT	116	116	0	0	0	100	0	0	0	0	0	0		0
	Total		116	116	0	0	0	100	0	0	0	0	0
p53-/- Xrcc4-/-	XR15307-3	NT	200	200	0	0	0	100	0	0	0	0	0	0	0	0.25	0.25
	XR15307-11	NT	200	199	1	0	1	99.5	0.5	0	0.5	0	100
	Total		400	399	1	0	1	99.75	0.25	0	0.25	0	100
p53-/- Xrcc4-/- Polq-/-	XR15307-3POLQ35	NT	201	200	1	1	0	99.5025	0.497512	0.497512	0	100	0	0.497512		0
	Total		201	200	1	1	0	99.5025	0.497512	0.497512	0	100	0
p53-/- Xrcc4-/- Rhno1-/-	XR15307-3RO2	NT	200	199	1	1	0	99.5	0.5	0.5	0	100	0	0.258105	0.107093	0.594951	0.1943
	XR15307-3RO3	NT	254	250	4	1	3	98.4252	1.5748	0.393701	1.1811	25	75
	XR15307-3RO4	NT	252	249	3	1	2	98.8095	1.19048	0.396825	0.793651	33.3333	66.6667
	XR15307-11RO5	NT	200	199	1	0	1	99.5	0.5	0	0.5	0	100
	XR15307-11RO6	NT	200	199	1	0	1	99.5	0.5	0	0.5	0	100
	Total		1106	1096	10	3	7	99.0958	0.904159	0.271248	0.632911	30	70
p53-/-	15307	Re3	504	493	11	3	8	97.8175	2.18254	0.595238	1.5873	27.2727	72.7273	0.595238		1.5873
	Total		504	493	11	3	8	97.8175	2.18254	0.595238	1.5873	27.2727	72.7273
p53-/- Xrcc4-/-	XR15307-3	Re3	498	194	304	154	150	38.9558	61.0442	30.9237	30.1205	50.6579	49.3421	22.5315	8.39218	22.2324	7.88811		44.7639	16.2803
	XR15307-11	Re3	488	349	139	69	70	71.5164	28.4836	14.1393	14.3443	49.6403	50.3597							49.6659
	Total		986	543	443	223	220	55.071	44.929	22.6166	22.3124	50.3386	49.6614
p53-/- Xrcc4-/- Polq-/-	XR15307-3POLQ35	Re3	454	161	293	291	2	35.4626	64.5374	64.0969	0.440529	99.3174	0.682594	64.0969		0.440529
	Total		454	161	293	291	2	35.4626	64.5374	64.0969	0.440529	99.3174	0.682594
p53-/- Xrcc4-/- Rhno1-/-	XR15307-3RO2	Re3	483	262	221	103	118	54.2443	45.7557	21.3251	24.4306	46.6063	53.3937	28.0138	2.75844	26.4195	4.95893
	XR15307-3RO3	Re3	310	105	205	101	104	33.871	66.129	32.5806	33.5484	49.2683	50.7317
	XR15307-3RO4	Re3	318	75	243	115	128	23.5849	76.4151	36.1635	40.2516	47.3251	52.6749						54.4333	7.25465
	XR15307-11RO5	Re3	300	160	140	72	68	53.3333	46.6667	24	22.6667	51.4286	48.5714							0.485355
	XR15307-11RO6	Re3	250	157	93	65	28	62.8	37.2	26	11.2	69.8925	30.1075
	Total		1661	759	902	456	446	45.6954	54.3046	27.4533	26.8513	50.5543	49.4457
p53-/- DMSO	15307	Re3	197	190	7	0	7	96.4467	3.5533	0	3.5533	0	100	0.613497	0.613497	1.95773	0.798723
	12095p53-11	Re3	183	181	2	0	2	98.9071	1.0929	0	1.0929	0	100
	12095p53-13	Re3	163	158	5	3	2	96.9325	3.06748	1.84049	1.22699	60	40
	Total		543	529	14	3	11	97.4217	2.57827	0.552486	2.02578	21.4286	78.5714
p53-/- Xrcc4-/- DMSO	XR15307-3	Re3	185	79	106	45	61	42.7027	57.2973	24.3243	32.973	42.4528	57.5472	25.7985	1.4742	32.0709	0.902071		57.8694	0.572131
	XR15307-11	Re3	154	64	90	42	48	41.5584	58.4416	27.2727	31.1688	46.6667	53.3333							55.4194
	Total		339	143	196	87	109	42.1829	57.8171	25.6637	32.1534	44.3878	55.6122
p53-/- PLK1i (50nM)	15307	Re3	171	163	8	3	5	95.3216	4.67836	1.75439	2.92398	37.5	62.5	1.57179	0.384632	1.68388	0.872757
	12095p53-11	Re3	120	119	1	1	0	99.1667	0.833333	0.833333	0	100	0
	12095p53-13	Re3	47	45	2	1	1	95.7447	4.25532	2.12766	2.12766	50	50
	Total		338	327	11	5	6	96.7456	3.25444	1.47929	1.77515	45.4545	54.5455
p53-/- Xrcc4-/- PLK1i (50nM)	XR15307-3	Re3	155	63	92	50	42	40.6452	59.3548	32.2581	27.0968	54.3478	45.6522	27.9316	4.32646	21.9175	5.17929		49.8491	9.50575
	XR15307-11	Re3	233	139	94	55	39	59.6567	40.3433	23.6052	16.7382	58.5106	41.4894							43.9677
	Total		388	202	186	105	81	52.0619	47.9381	27.0619	20.8763	56.4516	43.5484
p53-/- Polθi (10µM)	15307	Re3	285	276	9	5	4	96.8421	3.15789	1.75439	1.40351	55.5556	44.4444	0.584795	0.584795	0.705931	0.40518
	12095p53-11	Re3	140	139	1	0	1	99.2857	0.714286	0	0.714286	0	100
	12095p53-13	Re3	42	42	0	0	0	100	0	0	0	#DIV/0!	#DIV/0!
	Total		467	457	10	5	5	97.8587	2.14133	1.07066	1.07066	50	50
p53-/- Xrcc4-/- Polθi (10µM)	XR15307-3	Re3	188	25	162	160	2	13.2979	86.1702	85.1064	1.06383	98.7654	1.23457	85.9098	0.803452	1.58087	0.517036		87.4907	1.32049
	XR15307-11	Re3	143	16	127	124	3	11.1888	88.8112	86.7133	2.0979	97.6378	2.3622							1.8069
	Total		331	41	289	284	5	12.3867	87.3112	85.8006	1.51057	98.2699	1.7301
Fisher Exact Test Two-Sided
NT Aberrant vs. Normal Metaphases								Re3 Aberrant vs. Normal Metaphases
	p53-/- Xrcc4-/-	p53-/- Xrcc4-/- Polq-/-	p53-/- Xrcc4-/- Rhno1-/-						p53-/- Xrcc4-/- DMSO	p53-/- PLK1i	p53-/- Xrcc4-/- PLK1i	p53-/- Polθi	p53-/- Xrcc4-/- Polθi
p53-/-	>0.9999	>0.9999	0.6115					p53-/- DMSO	<0.0001	0.5405	<0.0001	0.6843	<0.0001
p53-/- Xrcc4-/-		>0.9999	0.3063					p53-/- Xrcc4-/- DMSO		<0.0001	0.0091	<0.0001	<0.0001
p53-/- Xrcc4-/- Polq-/-			>0.9999					p53-/- PLK1i			<0.0001	0.3737	<0.0001
								p53-/- Xrcc4-/- PLK1i				<0.0001	<0.0001
								p53-/- Polθi					<0.0001
Re3 Aberrant vs. Normal Metaphases								Re3 Breaks vs. Normal+Translocations Metaphases
	p53-/- Xrcc4-/-	p53-/- Xrcc4-/- Polq-/-	p53-/- Xrcc4-/- Rhno1-/-						p53-/- Xrcc4-/- DMSO	p53-/- PLK1i	p53-/- Xrcc4-/- PLK1i	p53-/- Polθi	p53-/- Xrcc4-/- Polθi
p53-/-	<0.0001	<0.0001	<0.0001					p53-/- DMSO	<0.0001	0.2717	<0.0001	0.4823	<0.0001
p53-/- Xrcc4-/-		<0.0001	<0.0001					p53-/- Xrcc4-/- DMSO		<0.0001	0.6744	<0.0001	<0.0001
p53-/- Xrcc4-/- Polq-/-			<0.0001					p53-/- PLK1i			<0.0001	0.7497	<0.0001
								p53-/- Xrcc4-/- PLK1i				<0.0001	<0.0001
								p53-/- Polθi					<0.0001
Re3 Breaks vs. Normal+Translocations Metaphases								Re3 Translocations vs. Normal+Breaks Metaphases
	p53-/- Xrcc4-/-	p53-/- Xrcc4-/- Polq-/-	p53-/- Xrcc4-/- Rhno1-/-						p53-/- Xrcc4-/- DMSO	p53-/- PLK1i	p53-/- Xrcc4-/- PLK1i	p53-/- Polθi	p53-/- Xrcc4-/- Polθi
p53-/-	<0.0001	<0.0001	<0.0001					p53-/- DMSO	<0.0001	>0.9999	<0.0001	0.3132	0.7956
p53-/- Xrcc4-/-		<0.0001	0.0058					p53-/- Xrcc4-/- DMSO		<0.0001	0.0007	<0.0001	<0.0001
p53-/- Xrcc4-/- Polq-/-			<0.0001					p53-/- PLK1i			<0.0001	0.5406	>0.9999
								p53-/- Xrcc4-/- PLK1i				<0.0001	<0.0001
								p53-/- Polθi					0.7486
Re3 Translocations vs. Normal+Breaks Metaphases
	p53-/- Xrcc4-/-	p53-/- Xrcc4-/- Polq-/-	p53-/- Xrcc4-/- Rhno1-/-
p53-/-	<0.0001	0.1123	<0.0001
p53-/- Xrcc4-/-		<0.0001	0.0095
p53-/- Xrcc4-/- Polq-/-			<0.0001

## Sheet: Supplementary Data 8
Supplementary Data 8: CH12F3 and v-Alb pro-B cell lines.
		Name	Alleles	Alleles	Generation Method	Origin	Reference
CH12F3	WT	CH12F3	-	-	Lymphoma	Mouse	Nakamura M. et al., International Immunology 1996; Li Han et al., PNAS 2011
	Polq-/-	POLQ13	ND.	-	CRISPR-Cas9 KO	CH12F3	This study
		POLQ21	101bp & 31bp deletions	-	CRISPR-Cas9 KO	CH12F3	This study
	Xrcc4-/-	XR1	336bp deletion	601bp deletion	CRISPR-Cas9 KO	CH12F3
		XR5	ND.	-	CRISPR-Cas9 KO	CH12F3	Rogier et al., Nature 2021
	Xrcc4-/- Polq-/-	POLQ21XR2	ND.	-	CRISPR-Cas9 KO	POLQ21	This study
		POLQ21XR8	316bp deletion	-	CRISPR-Cas9 KO	POLQ21	This study
	Rhno1-/-	RO13	ND.	156bp deletion	CRISPR-Cas9 KO	CH12F3	This study
		RO15	143bp deletion	-	CRISPR-Cas9 KO	CH12F3	This study
		RO18	143bp deletion	-	CRISPR-Cas9 KO	CH12F3	This study
	Xrcc4-/- Rhno1-/-	XR1RO3	89bp deletion	-	CRISPR-Cas9 KO	XR1	This study
		XR1RO4	ND.	-	CRISPR-Cas9 KO	XR1	This study
		XR1RO5	ND.	-	CRISPR-Cas9 KO	XR1	This study
		XR5RO13	12bp & 15bp deletions, several nucleotide insertions (total 10 nt.)	-	CRISPR-Cas9 KO	XR5	This study
v-Alb Pro-B	p53-/-	15307	-	-	v-Abl/Bcl2 immortalization of bone marrow pro-B cells	Mouse	Lescale C. et al., Nat Com. 2016; Jacks, T. et al, Curr. Biol. 1994
		12095p53-11	ND.	-	CRISPR-Cas9 KO	12095	This study
		12095p53-13	ND.	-	CRISPR-Cas9 KO	12095	This study
	p53-/- Xrcc4-/-	XR15307-3	ND.	-	CRISPR-Cas9 KO	15307	Yu et al 2020 Nat Comm
		XR15307-11	255bp deletion	-	CRISPR-Cas9 KO	15307	Yu et al 2020 Nat Comm
	p53-/- Xrcc4-/- Polq-/-	XR15307-3POLQ35	75bp & 49bp deletions, several mismatched between deletions	137bp deletion	CRISPR-Cas9 KO	XR15307-3	Yu et al 2020 Nat Comm
	p53-/- Xrcc4-/- Rhno1-/-	XR15307-3RO2	184bp deletion	-	CRISPR-Cas9 KO	XR15307-3	This study
		XR15307-3RO3	Inversion between sgRNAs	-	CRISPR-Cas9 KO	XR15307-3	This study
		XR15307-3RO4	ND.	-	CRISPR-Cas9 KO	XR15307-3	This study
		XR15307-11RO5	13bp & 91bp deletions	-	CRISPR-Cas9 KO	XR15307-11	This study
		XR15307-11RO6	ND.	-	CRISPR-Cas9 KO	XR15307-11	This study

## Sheet: Supplementary Data 9
Supplementary Data 9: Primers
	Primer	Sequence	Reference
Genotyping PolQ KO mice	oIMR5973	TGCAGTGTACAGATGTTACTTTT	Jax Lab Genotyping (Strategy taken from website)
	oIMR5974	TGGAGGTAGCATTTCTTCTC	Jax Lab Genotyping (Strategy taken from website)
	oIMR5975	TCACTAGGTTGGGGTTCTC	Jax Lab Genotyping (Strategy taken from website)
	oIMR5976	CATCAGAAGCTGACTCTAGAG	Jax Lab Genotyping (Strategy taken from website)
Genotyping CD21-Cretg	25775	AGAGAGCTCCCCTCAATTATGT	Jax Lab Genotyping (Strategy taken from website)
	25776	AGCCACTTCTAGCACAAAGAACT	Jax Lab Genotyping (Strategy taken from website)
	30307	TCTGTGGTCCTTATTTCTAGGTCA	Jax Lab Genotyping (Strategy taken from website)
	30308	GGCAAACGGACAGAAGCA	Jax Lab Genotyping (Strategy taken from website)
Genotyping Xrcc4flox/flox mice	Erica401	TTCAGCTAACCAGCATCAATAG	Yan et al. 2006 PNAS
	X4BSF	GCTGAGTACTTAGATTTGAG	Yan et al. 2006 PNAS
	X4Ex3aR	TGTCATCAGCTTCTTGGGAA	Yan et al. 2006 PNAS
IgH locus	IgH_129vsBL6_F	TGT​GGA​CCT​CCT​TGT​GAG​ACT​G	Wang et al 2020, PNAS
	IgH_129vsBL6_R	GGG​ACA​GCA​GAG​GGA​TTA​GG	Wang et al 2020, PNAS
Genotyping Shld1 KO mice	DF1	CAGACACCGATTCACATGCT	Vincendeau et al 2022 Nat Comm
	DR1	TCCTTATTCCCACGAAGCAC	Vincendeau et al 2022 Nat Comm
	EF1	CCGAGTTGTAGGTGAAGACCA	Vincendeau et al 2022 Nat Comm
	ER1	CGAGAAAAGGTCAAGGCAAG	Vincendeau et al 2022 Nat Comm
LR-PCR	Cgamma1R2	GGAAAGCGAGATGAGCAGAC	Vincendeau et al 2022 Nat Comm
	CalphaR	CCTGGAGTTGGGTTATGTCTTC	Ling et al. 2020
	EmuF	GCCGATCAGAACCAGAACAC	Ling et al. 2020
IL2 PCR	IMR42	CTAGGCCACAGAATTGAAAGATCT	Bredemeyer, A. L. et al., Nature 2006
	IMR43	GTAGGTGGAAATTCTAGCATGATGC	Bredemeyer, A. L. et al., Nature 2006
GLTs	Im-Cm_Fwd	CCCAGACCTGGGAATGTATG	Rogier et al 2021 Nature
	Im-Cm_Rev	GGAAGACATTTGGGAAGGACT	Rogier et al 2021 Nature
	Ig1-Cg1_Fwd	GGCCCTTCCAGATCTTTGAG	Rogier et al 2021 Nature
	Ig1-Cg1_Rev	ATGGAGTTAGTTTGGGCAGCA	Rogier et al 2021 Nature
	Ia-Ca_Fwd	GGAGACTCCCAGGCTAGACA	Rogier et al 2021 Nature
	Ia-Ca_Rev	CGGAAGGGAAGTAATCGTGA	Rogier et al 2021 Nature
RT-qPCR Controls	Hprt-Fw	CACAGGACTAGAACACCTGC	Nguyen HV. Et al., PNAS. 2017
	Hprt-Rv	GCTGGTGAAAAGGACCTCT	Nguyen HV. Et al., PNAS. 2017
	Actin_qPCR_fwd	AAGTGACGTTGACATCCG	-
	Actin_qPCR_rev	GATCCACATCTGCTGGAAGG	-
AID expression	m_Aid_fwd	GAAAGTCACGCTGGAGACCG	Xu, G. et al. 2015 Nature
	m_Aid_rev	TCTCATGCCGTCCCTTGG	Xu, G. et al. 2015 Nature
Nested Vk10-95Jk4	JK4-pa	CGCTCAGCTTTCACACTGACT	Yu et al 2020 Nat Comm
	JK4-pb	CAGGTTGCCAGGAATGGCTC	Yu et al 2020 Nat Comm
	V10-95-pa	TTCCTTGGTCTCCTGTTGCT	Yu et al 2020 Nat Comm
	V10-95-pb	TCTTGTTGACTGGCGTTTTG	Yu et al 2020 Nat Comm
sgRNA	sgPolq-1	TTGGGGTTCTCCCGCGCGGG	Yu et al 2020 Nat Comm
	sgPolq-2	CTGAGTCCACCTCCGGGGCT	Yu et al 2020 Nat Comm
	sgXrcc4_1	GAATGTATAACAGGAGACGG	Yu et al 2020 Nat Comm
	sgXrcc4_2	GCCGAGACTCCTTAGAAAAG	Yu et al 2020 Nat Comm
	sgRHNO1-1	TCTTTTTGGGAGGCATCAAT	This study
	sgRHNO1-2	AGTGACGGTGCTCTGATCAA	This study
	sgTRP53-1	TCTACAGATGACTGCCATGG	This study
	sgTRP53-2	ACAGATCGTCCATGCAGTG	This study
Genotyping CRISPR/Cas9 editing	polQKO_ex1_F1	﻿CCGTCCCTCACCACTCTATG	Yu et al 2020 Nat Comm
	polQKO_ex1_R1	﻿AACGCCCATATCTACTGGGG	Yu et al 2020 Nat Comm
	﻿pcr_Xrcc4_1F	﻿GGCTGACAGTCTGAGGCTAT	Yu et al 2020 Nat Comm
	﻿pcr_Xrcc4_1R	﻿GCCTCCATGTCAGTACTGGT	Yu et al 2020 Nat Comm
	RHNO1_KOverif_F	TCCAGGCATGGTTTGCAACTGGAT	This study
	RHNO1_KOverif_R	TTTCTTGCTTCTTCACCCCGCT	This study
HTGTS	5’-Bio-Iμ 5BiosG	CAGACCTGGGAATGTATGGT	Dong et al. 2015 Nature
	5’-Nested-Iμ	CACACAAAGACTCTGGACCTC	Dong et al. 2015 Nature
