# Supplementary material for: Polymerase theta repairs persistent G1-induced DNA breaks in S-phase during class switch recombination
Source: Nat Commun. 2025 Nov 26;16:10536. doi: 10.1038/s41467-025-65555-9 (PMC12657980; doi:10.1038/s41467-025-65555-9)
Supplement: Supplementary file 6 — Source Data [file 41467_2025_65555_MOESM6_ESM.zip]

Archive with 4 entries (4 files):
- MARTONetal_SourceData.xlsx
- __MACOSX/._MARTONetal_SourceData.xlsx
- MARTONetal_RawImages.pdf
- __MACOSX/._MARTONetal_RawImages.pdf
