# Supplementary material for: Polymerase theta repairs persistent G1-induced DNA breaks in S-phase during class switch recombination
Source: Nat Commun. 2025 Nov 26;16:10536. doi: 10.1038/s41467-025-65555-9 (PMC12657980; doi:10.1038/s41467-025-65555-9)
Supplement: Supplementary file 6 — Source Data [file 41467_2025_65555_MOESM6_ESM.zip › MARTONetal_SourceData.xlsx]

## Sheet: Figure 1
Figure 1b
	% IgG1+ Day4	WT	Polq-/-	Xrcc4-/-	Xrcc4-/- Polq-/-	Shld1-/-	Shld1-/- Polq-/-		Mann-Whitney	Polq-/-	Xrcc4-/-	Xrcc4-/- Polq-/-	Shld1-/-	Shld1-/- Polq-/-
		19	20.3	7.21	6.16				WT	0.857	0.0013	0.0016	0.004	0.0007
			12.1	5.27					Polq-/-		0.0145	0.0087	0.0029	0.0003
		17.4	14.5	6.67	4.63				Xrcc4-/-			0.355	0.019	0.0411
		17.3	19.8	11	6.82				Xrcc4-/- Polq-/-				0.1905	0.1775
		14.4	20.9	5.09	5.09				Shld1-/-					0.7619
		8.34	4.12	2.27	1.59
		15.8	14.6				1.68
			6.63			1.38	2.08
							1.27
		23.5	24.4			4.95	5.45
							3.64
		17.2	9.91			1.88	3.63
			19			1.8
	Mean	16.6175	15.1145	6.25167	4.858	2.5025	2.95833
	SEM	1.51519	1.9384	1.18049	0.903612	0.823168	0.642399
Figure 1c
	% IgM-IgG1- Day4	WT	Polq-/-	Xrcc4-/-	Xrcc4-/- Polq-/-	Shld1-/-	Shld1-/- Polq-/-		Mann-Whitney	Polq-/-	Xrcc4-/-	Xrcc4-/- Polq-/-	Shld1-/-	Shld1-/- Polq-/-
		10.6	11.4	19.2	21.6				WT	0.8402	0.027	0.181	0.004	0.0023
			5.66	15.7					Polq-/-		0.0342	0.1804	0.0015	0.0006
		10.6	10.6	15.7	12				Xrcc4-/-			0.2641	0.0095	0.026
		4.82	5.23	23.3	17.4				Xrcc4-/- Polq-/-				0.0159	0.0303
		7.29	5.05	24.3	19.2				Shld1-/-					0.7619
		8.86	7.58	20.2	8.35
		5.81	7.41				16.7
			13.3			33.1	51.9
							37.1
		17.4	16.6			32.8	32.4
							31.3
		23.4	20.8			29.1	32.6
			27.9			29.2
	Mean	11.0975	11.9573	19.7333	15.71	31.05	33.6667
	SEM	2.22981	2.19573	1.49012	2.42551	1.09886	4.62044
Figure 1e
	% IgG2+ Day4	WT	Polq-/-	Xrcc4-/-	Xrcc4-/- Polq-/-	Shld1-/-	Shld1-/- Polq-/-		Mann-Whitney	Polq-/-	Xrcc4-/-	Xrcc4-/- Polq-/-	Shld1-/-	Shld1-/- Polq-/-
		7.78	6.54	3.58	3.31				WT	0.4548	0.0007	0.0023	0.004	0.0016
			14.2	3.4					Polq-/-		0.0071	0.0728	0.059	0.0087
		3.96	5.14	2.42	2.65				Xrcc4-/-			0.6623	0.0667	0.5368
		4.57	4.44	3.27	3.26				Xrcc4-/- Polq-/-				0.0317	0.1508
		5.52	3.77	3.38	3.87				Shld1-/-					0.4127
		7.26	3.42	2.94	3.8
		5.01	3.5				2.93
			9.24			2.44	2.86
							2.33
		3.87	12.5			4.1	3.62
							3.3
		11.5	3.87			2.15
			2.53			2.62
	Mean	6.18375	6.28636	3.165	3.378	2.8275	3.008
	SEM	0.913097	1.19471	0.172274	0.220077	0.435074	0.217656
Figure 1f
	% IgM-IgG3+ Day4	WT	Polq-/-	Xrcc4-/-	Xrcc4-/- Polq-/-	Shld1-/-	Shld1-/- Polq-/-		Mann-Whitney	Polq-/-	Xrcc4-/-	Xrcc4-/- Polq-/-	Shld1-/-	Shld1-/- Polq-/-
		9.07	9.02	2.97	2.59				WT	0.2723	0.0016	0.0016	0.0016	0.0016
			6.52	2.32					Polq-/-		0.0192	0.0018	0.0005	0.0005
		8.43	9.3	3.15	2.53				Xrcc4-/-			0.5476	0.0159	0.0317
		3.8	3.78	2.2	1.74				Xrcc4-/- Polq-/-				0.0159	0.0317
		7.03	2.16	1.41	1.5				Shld1-/-					0.1508
		3.77	2.77	0.92	2.04
		3.87	4.38			0.81	1.8
		3.48	3.39			1.71	1.33
		7.04	6.5			0.84	0.97
			2.98			1.03	1.49
			3.63				1.13
	Mean	5.81125	4.94818	2.16167	2.08	1.0975	1.344
	SEM	0.822534	0.754634	0.354188	0.214033	0.209896	0.144069
Figure 1g
	% IgM-IgGA+ Day4	WT	Polq-/-	Xrcc4-/-	Xrcc4-/- Polq-/-	Shld1-/-	Shld1-/- Polq-/-		Mann-Whitney	Polq-/-	Xrcc4-/-	Xrcc4-/- Polq-/-	Shld1-/-	Shld1-/- Polq-/-
		18.2	13.5	4.01	3.15				WT	0.662	0.0095	0.0043	0.0095	0.0043
				0.56	4.28				Polq-/-		0.0081	0.0031	0.004	0.0031
		4.95	3.28	1.6	1.45				Xrcc4-/-			0.9999	0.3429	0.2857
		4.94	8.83	2.12	1.57				Xrcc4-/- Polq-/-				0.4444	0.5476
					1.18				Shld1-/-					0.1905
		15.4	13.2			2.71	2.51
		5.23	9.1			3.25	2.44
		11.8	15.8			3.15	2.38
			12			3.03	2.65
			15.9				3.29
	Mean	10.0867	11.4513	2.0725	2.326	3.035	2.654
	SEM	2.40454	1.49659	0.722673	0.597885	0.117296	0.165245

## Sheet: Figure 3e
Figure 3e
	Resected	WT	Polq-/-	Xrcc4-/-	Xrcc4-/- Polq-/-	Shld1-/-	Shld1-/- Polq-/-		Unpaired T.Test	Polq-/-	Xrcc4-/-	Xrcc4-/- Polq-/-	Shld1-/-	Shld1-/- Polq-/-
		2.27273	1.94384	13.3333	1.62602	18.543	0		WT	0.659072	0.0124793	0.274017	0.0114842	0.0267411
		2.52366	1.17096	18.1818	1.52672	14.2857	0		Polq-/-		0.0126064	0.391809	0.0114624	0.0278143
		2.60521	2.61438	7.84314	2.15517	16.9231	0		Xrcc4-/-			0.0124876	0.142971	0.00781461
		0.787402	1.56062	12.8028		28.9474	1.86335		Xrcc4-/- Polq-/-				0.0112406	0.0618511
		4.29505	1.83824						Shld1-/-					0.00858045
			3.9555
	Mean	2.49681	2.18059	13.0403	1.7693	19.6748	0.465839
	SEM	0.557604	0.404782	2.11321	0.195053	3.21294	0.465839

## Sheet: Figure 4
Figure 4c
	Su-Sy1 Resected (%)	WT	Polq-/-	Xrcc4-/-	Xrcc4-/- Polq-/-	Shld1-/-	Shld1-/- Polq-/-		Unpaired T.test	Polq-/-	Xrcc4-/-	Xrcc4-/- Polq-/-	Shld1-/-	Shld1-/- Polq-/-
		0	0.0923361			28.9706	0		WT	0.210148	0.00121414	0.0491181	0.00242451	0.632688
		0.708801	0.713154			23.0016			Polq-/-		0.00142619	0.164188	0.00238689	0.825799
		0.558451	0.196078	8.03738	0	24.7619	1.33779		Xrcc4-/-			0.0015632	0.00513582	0.000475328
		0.852575	0	10.7544	0	36.1174	0		Xrcc4-/- Polq-/-				0.00235506	0.49107
		1.43737	0.113766	7.43073	0.215983				Shld1-/-					0.00210834
			0.870511	10.4021
	Mean	0.71144	0.330974	9.15616	0.0719942	28.2129	0.445931
	SEM	0.231997	0.149335	0.833444	0.0719942	2.91721	0.445931
Figure 4d
	Su-Sy1 INV/DEL	WT	Polq-/-	Xrcc4-/-	Xrcc4-/- Polq-/-	Shld1-/-	Shld1-/- Polq-/-		Unpaired T.test	Polq-/-	Xrcc4-/-	Xrcc4-/- Polq-/-	Shld1-/-	Shld1-/- Polq-/-
		0.0845922	0.0168382			0.178922	0.0677419		WT	0.911576	0.00245677	0.753051	0.00746368	0.404428
		0.0275507	0.0457766			0.212276			Polq-/-		0.00261302	0.698346	0.00903227	0.351252
		0.0306984	0.0445344	0.107898	0.0867924	0.340136	0.0845588		Xrcc4-/-			0.0635646	0.0269079	0.0530001
		0.0298669	0.0613893	0.147609	0.0481928	0.294931	0.0292398		Xrcc4-/- Polq-/-				0.00605819	0.714376
		0.0379347	0.0340254	0.0938416	0.0153846				Shld1-/-					0.00809302
			0.0416667	0.113938
	Mean	0.0421286	0.0407051	0.115822	0.0501233	0.256566	0.0605135
	SEM	0.010757	0.00600942	0.0114014	0.0206363	0.0370203	0.0163731
Figure 4e
	Su-Sy1 Direct (%)	WT	Polq-/-	Xrcc4-/-	Xrcc4-/- Polq-/-	Shld1-/-	Shld1-/- Polq-/-		Unpaired T.test	Polq-/-	Xrcc4-/-	Xrcc4-/- Polq-/-	Shld1-/-	Shld1-/- Polq-/-
		21.727	22.8151			20.79	37.1601		WT	0.684981	0.000223573	0.810804	0.0164077	0.000648105
		29.6111	25.951			20.6751			Polq-/-		2.74395e-05	0.998015	0.010999	0.000259018
		26.7684	27.2868	14.9598	22.9167	12.9442	35.9322		Xrcc4-/-			0.0301333	0.103264	1.83488e-06
		26.7645	30.4414	13.0435	26.4368	19.573	35.2273		Xrcc4-/- Polq-/-				0.051549	0.0580325
		26.0914	29.8383	15.4155	31.3853				Shld1-/-					0.0014735
			25.1892	13.5055
	Mean	26.1925	26.9203	14.2311	26.9129	18.4956	36.1065
	SEM	1.27076	1.18091	0.567942	2.45624	1.87068	0.564719
Figure 4f
	Su-Sy1 MH>=4 (%)	WT	Polq-/-	Xrcc4-/-	Xrcc4-/- Polq-/-	Shld1-/-	Shld1-/- Polq-/-		Unpaired T.test	Polq-/-	Xrcc4-/-	Xrcc4-/- Polq-/-	Shld1-/-	Shld1-/- Polq-/-
		9.4709	7.4518			17.8794	3.6253		WT	0.743415	3.46616e-06	0.562406	0.0264033	0.999283
		6.806	10.8652			28.2702			Polq-/-		1.48778e-06	0.479645	0.0245466	0.919341
		8.6745	8.1784	22.5904	14.2362	18.7817	13.2204		Xrcc4-/-			0.0149962	0.417659	0.0333758
		11.2509	8.2191	23.913	9.1954	15.3025	10.2273		Xrcc4-/- Polq-/-				0.0389624	0.71084
		8.934	6.86	20.7775	7.7924				Shld1-/-					0.0419888
			10.5946	23.7337
	Mean	9.02726	8.69485	22.7537	10.408	20.0584	9.02433
	SEM	0.714441	0.676372	0.720903	1.95648	2.83476	2.83442
Figure 4g
	Su-Sy1 MH landscape (%)	MH (bp)	WT						Mean	SEM
		0	26.7684	26.7645	26.0914	21.727	29.6111		26.1925	1.27076
		1	22.487	25.2621	23.5533	20.8914	20.713		22.5814	0.851078
		2	15.9345	14.3256	17.0558	8.078	17.1479		14.5084	1.68632
		3	7.7811	7.8267	12.1827	12.8134	8.0731		9.7354	1.13334
		4	2.755	5.311	2.9442	1.6713	2.9758		3.13146	0.595125
		5	2.9784	2.0615	2.7411	6.9638	1.4732		3.2436	0.966809
		6	0.8563	1.2928	0.1015	0.2786	1.3259		0.77102	0.2528
		7	1.0797	1.4675	0.8122	0	0.2357		0.71902	0.26922
		8	0.2978	0.2795	1.3198	0	0.383		0.45602	0.225344
		9	0.1489	0.0349	0.1015	0.2786	0.0589		0.12456	0.0431293
		10	0.0372	0.4193	0	0.2786	0.1473		0.17648	0.0777128
		11	0.2978	0.2446	0.1015	0	0		0.12878	0.0616015
		12	0.0745	0.1398	0.7107	0	0.2062		0.22624	0.125854
		13	0.1489	0	0	0	0		0.02978	0.02978
		14	0	0	0	0	0		0	0
		15	0	0	0	0	0		0	0
		16	0	0	0.1015	0	0		0.0203	0.0203
		17	0	0	0	0	0		0	0
		18	0	0	0	0	0		0	0
		19	0	0	0	0	0		0	0
		20	0	0	0	0	0		0	0
		MH (bp)	Polq-/-						Mean	SEM
		0	22.8151	25.951	27.2868	30.4414	29.8383	25.1892	26.9203	1.18091
		1	30.5428	23.4237	21.6667	24.2009	22.4205	26.5946	24.8082	1.3408
		2	14.6274	15.5289	17.2868	10.1979	14.5566	16.5405	14.7897	1.01674
		3	10.7636	8.0511	9.2636	7.3059	9.5929	9.1892	9.02772	0.494398
		4	2.7599	5.2892	3.4109	3.9574	2.8444	4	3.7103	0.382125
		5	3.2199	2.2408	1.2403	1.0654	1.6174	1.8378	1.87027	0.319816
		6	0.828	1.876	1.0465	2.4353	0.3904	1.2973	1.31225	0.301894
		7	0.092	0.2866	0.9302	0	0.6693	1.0811	0.509867	0.183742
		8	0.276	0.4169	0.6977	0.6088	0.6693	0.973	0.60695	0.0986181
		9	0	0.2084	0.1938	0	0.1673	0.3243	0.148967	0.0519623
		10	0	0.0782	0.6202	0.1522	0.3346	0.8649	0.341683	0.138257
		11	0	0.0261	0	0	0	0.1081	0.0223667	0.0176684
		12	0.276	0.4169	0.0388	0	0.1673	0	0.149833	0.0694685
		13	0	0	0	0	0	0.1081	0.0180167	0.0180167
		14	0	0.0261	0	0	0	0	0.00435	0.00435
		15	0	0	0	0	0	0	0	0
		16	0	0	0	0	0	0	0	0
		17	0	0	0	0	0	0	0	0
		18	0	0	0	0	0	0	0	0
		19	0	0	0	0	0	0	0	0
		20	0	0	0	0	0	0	0	0
		MH (bp)	Xrcc4-/-						Mean	SEM
		0	14.9598	13.0435	15.4155	13.5055			14.2311	0.567942
		1	14.5582	16.4855	21.8499	14.5978			16.8728	1.71888
		2	19.4779	11.5942	18.6327	17.577			16.8205	1.78495
		3	13.8554	24.2754	12.1984	16.5839			16.7283	2.67322
		4	5.6225	8.3333	6.5684	6.7527			6.81923	0.562132
		5	7.4297	4.3478	3.6193	6.7527			5.53737	0.919783
		6	3.6145	6.5217	3.7534	4.568			4.6144	0.669643
		7	3.2129	1.8116	2.4129	1.7875			2.30622	0.335058
		8	1.2048	2.5362	0.8043	2.1847			1.6825	0.406247
		9	0	0	1.2064	0.8937			0.525025	0.309771
		10	0.502	0.1812	0	0.2979			0.245275	0.105255
		11	0.2008	0	0.4021	0.4965			0.27485	0.110434
		12	0.8032	0	1.8767	0			0.669975	0.444566
		13	0	0.1812	0.134	0			0.0788	0.0465042
		14	0	0	0	0			0	0
		15	0	0	0	0			0	0
		16	0	0	0	0			0	0
		17	0	0	0	0			0	0
		18	0	0	0	0			0	0
		19	0	0	0	0			0	0
		20	0	0	0	0			0	0
		MH (bp)	Xrcc4-/- Polq-/-						Mean	SEM
		0	22.9167	26.4368	31.3853				26.9129	2.45624
		1	21.1806	29.8851	25.3247				25.4635	2.51373
		2	13.1944	5.7471	14.0693				11.0036	2.64036
		3	11.1111	9.1954	8.658				9.65483	0.744476
		4	3.125	5.7471	2.381				3.75103	1.02088
		5	2.7778	2.2989	1.5152				2.1973	0.368004
		6	2.7778	0	2.1645				1.64743	0.842528
		7	1.3889	0	1.0823				0.823733	0.421269
		8	2.7778	0	0				0.925933	0.925933
		9	0	0	0.6494				0.216467	0.216467
		10	1.3889	1.1494	0				0.8461	0.428662
		11	0	0	0				0	0
		12	0	0	0				0	0
		13	0	0	0				0	0
		14	0	0	0				0	0
		15	0	0	0				0	0
		16	0	0	0				0	0
		17	0	0	0				0	0
		18	0	0	0				0	0
		19	0	0	0				0	0
		20	0	0	0				0	0
		MH (bp)	Shld1-/-						Mean	SEM
		0	20.79	20.6751	12.9442	19.573			18.4956	1.87068
		1	14.7609	4.4304	19.5431	17.7936			14.132	3.38137
		2	14.9688	14.7679	11.6751	30.9609			18.0932	4.35497
		3	14.1372	13.7131	22.5888	6.0498			14.1222	3.37904
		4	5.8212	7.384	7.1066	6.4057			6.67938	0.352418
		5	6.237	8.8608	4.5685	7.4733			6.7849	0.912683
		6	1.8711	5.4852	1.269	0			2.15632	1.17615
		7	2.9106	2.9536	3.0457	1.0676			2.49438	0.476426
		8	0.6237	1.4768	2.0305	0.3559			1.12173	0.38584
		9	0	0	0.7614	0			0.19035	0.19035
		10	0.4158	1.0549	0	0			0.367675	0.249159
		11	0	0	0	0			0	0
		12	0	1.0549	0	0			0.263725	0.263725
		13	0	0	0	0			0	0
		14	0	0	0	0			0	0
		15	0	0	0	0			0	0
		16	0	0	0	0			0	0
		17	0	0	0	0			0	0
		18	0	0	0	0			0	0
		19	0	0	0	0			0	0
		20	0	0	0	0			0	0
		MH (bp)	Shld1-/- Polq-/-						Mean	SEM
		0	37.1601	35.9322	35.2273				36.1065	0.564719
		1	25.6798	16.2712	23.8636				21.9382	2.8816
		2	11.7825	4.7458	2.8409				6.4564	2.71923
		3	5.136	10.1695	2.8409				6.0488	2.16425
		4	0.6042	4.7458	1.1364				2.16213	1.30094
		5	0.3021	5.4237	6.8182				4.18133	1.98095
		6	0.9063	0.339	0				0.4151	0.264379
		7	0	0	2.2727				0.757567	0.757567
		8	1.8127	0.339	0				0.717233	0.556407
		9	0	0	0				0	0
		10	0	0	0				0	0
		11	0	2.3729	0				0.790967	0.790967
		12	0	0	0				0	0
		13	0	0	0				0	0
		14	0	0	0				0	0
		15	0	0	0				0	0
		16	0	0	0				0	0
		17	0	0	0				0	0
		18	0	0	0				0	0
		19	0	0	0				0	0
		20	0	0	0				0	0

## Sheet: Figure 5
Figure 5b
	% IgA+ Day4 NT	WT	Polq-/-	Xrcc4-/-	Xrcc4-/- Polq-/-	Rhno1-/-	Xrcc4-/-Rhno1-/-		Mann-Whitney	Polq-/-	Xrcc4-/-	Xrcc4-/- Polq-/-	Rhno1-/-	Xrcc4-/- Rhno1-/-
		6.11		1.04	3.65	7.11	2.11		WT	0.4848	0.0002	0.5908	0.0496	0.0182
				0.57	6.48	11.1	2.54		Polq-/- - IgA		0.0004	0.4043	0.3277	0.0182
						4.62	0.78		Xrcc4-/-- IgA			0.0939	<0.0001	0.0007
							3.01		Xrcc4-/- Polq-/-- IgA				0.0465	0.7859
		3.49		0.76	1.98	4.3	0.87		Rhno1-/-- IgA					<0.0001
				0.26	5.13	6.68	1.54
						2.92	0.38
							1.74
		7.02		2.42	11.8	10.3	2.55
				0.71	11.7	13	2.62
						7.45	0.59
							4.4
		3.23	4.02	0.17
		3.2	11.6	0.24	0.24
		1.43	3.24	0.16	0.041
			4.36	0.086	2.07
			7.5	0.22	0.29
			1.02	0.27	0.051
	Mean	4.08	5.29	0.5755	3.94836	7.49778	1.9275
	SEM	0.849156	1.5233	0.188265	1.33016	1.12662	0.341172
	% DN Day4 NT	WT	Polq-/-	Xrcc4-/-	Xrcc4-/- Polq-/-	Rhno1-/-	Xrcc4-/-Rhno1-/-		Mann-Whitney	Polq-/-	Xrcc4-/-	Xrcc4-/- Polq-/-	Rhno1-/-	Xrcc4-/- Rhno1-/-
		15		8.2	15.9	5.55	8.64		WT	0.3939	0.3355	0.149	0.5287	0.017
				14.2	15.7	5.28	10.9		Polq-/-		0.0831	0.0202	0.181	0.0006
						3.98	8.2		Xrcc4-/-			0.1507	0.0585	0.0914
							11		Xrcc4-/- Polq-/-				0.1519	0.821
		5.71		7.82	15.6	5.47	10.9		Rhno1-/-					<0.0001
				11.9	18.6	6.41	10.8
						4.66	16.5
							11
		5.95		8.57	14.1	4.9	8.33
				14.9	15.8	5.86	13.1
						4.31	10.6
							10.5
		7.54	3.31	6.56
		1.11	0.99	2.24	4.48
		2.93	1.55	2.91	3.15
			9.11	9.39	10.1
			5.53	1.46	4.44
			3.93	10.7	4.33
	Mean	6.37333	4.07	8.2375	11.1091	5.15778	10.8725
	SEM	1.96604	1.21061	1.27367	1.78378	0.256784	0.648269
	% IgA+ Day4 Cyto	WT	Polq-/-	Xrcc4-/-	Xrcc4-/- Polq-/-	Rhno1-/-	Xrcc4-/-Rhno1-/-		Mann-Whitney	Polq-/-	Xrcc4-/-	Xrcc4-/- Polq-/-	Rhno1-/-	Xrcc4-/- Rhno1-/-
		50.5		22.1	26.4	56.2	32.2		WT	0.0152	0.0001	0.0002	0.0496	0.0001
				29.5	25.3	57	24.1		Polq-/- - IgA		0.0001	0.0002	0.0082	0.0001
						55.5	17.8		Xrcc4-/-- IgA			0.2604	<0.0001	0.5137
							38.6		Xrcc4-/- Polq-/-- IgA				<0.0001	0.4134
		51.3		26.2	27.4	59.9	34.6		Rhno1-/-- IgA					<0.0001
				32.6	25.5	57.6	28.4
						52.2	19.4
							36.3
		50.3		24.6	35.3	56.4	28.5
				23.1	34.3	55.8	20.5
						58.7	9.75
							37.1
		51	64.9	21.1
		55	82.4	34.1	23.7
		71.7	74.9	32	18.3
			56.2	49.8	30.1
			65.9	39.6	14.7
			71.9	33.4	15.6
	Mean	54.9667	69.3667	30.675	25.1455	56.5889	27.2708
	SEM	3.4201	3.7069	2.38515	2.06144	0.725229	2.61379
	% DN Day4 Cyto	WT	Polq-/-	Xrcc4-/-	Xrcc4-/- Polq-/-	Rhno1-/-	Xrcc4-/-Rhno1-/-		Mann-Whitney	Polq-/-	Xrcc4-/-	Xrcc4-/- Polq-/-	Rhno1-/-	Xrcc4-/- Rhno1-/-
		8.48		29.3	30.2	7.96	27.8		WT	0.4848	0.0001	0.0002	0.8008	0.0001
				23.6	31.2	9.74	30.2		Polq-/-		0.0001	0.0003	0.2238	0.0001
						8.64	23.1		Xrcc4-/-			0.1335	<0.0001	0.2241
							25.8		Xrcc4-/- Polq-/-				<0.0001	0.388
		10.1		34.8	32.7	8.72	31.6		Rhno1-/-					<0.0001
				32.3	42.6	10.9	34.8
						7.48	30.7
							31.1
		9.24		22.1	23.2	6.98	32.1
				27.3	31.8	10.5	26.7
						7.24	24.7
							24.3
		6.05	3.37	26.1
		10.5	5.35	28.4	38.1
		4.91	4.12	13.6	10.7
			11.4	18.8	30.4
			10.2	28.5	39.5
			5.36	16.2	12.8
	Mean	8.21333	6.63333	25.0833	29.3818	8.68444	28.575
	SEM	0.922054	1.36231	1.85508	3.07062	0.475649	1.06224

## Sheet: Figure 6
Figure 6e
	Release S-phase kinetic (%)		p53-/- Xrcc4-/-
			XR15307-3	XR15307-11	XR15307-3	XR15307-11
		NT	64.8	57.9	51.9	58.3
		STI	0.051	0.051	0.057	0.11
		Re1	21.4	15.6	7.78	7.01
		Re2	41	30.9	26.5	28.7
		Re3	54.6	44.1	49	51.4
		Re4	46.2	40.8	55.5	58
			p53-/- Xrcc4-/- Polq-/-
			XR15307-3POLQ35	XR15307-3POLQ35
		NT	53.4	36.7
		STI	0.085	0.046
		Re1	7.29	1.32
		Re2	13.5	9.75
		Re3	24.5	14.3
		Re4	25.7	17.7
			p53-/- Xrcc4-/- Rhno1-/-
			XR15307-3RO2	XR15307-3RO3	XR15307-3RO4	XR15307-11RO5	XR15307-11RO6	XR15307-3RO2	XR15307-3RO3	XR15307-3RO4	XR15307-11RO5	XR15307-11RO6
		NT	69.6	62.7	62.5	59.1	58.5	57.4	48.3	42.4	60.1	57.2
		STI	0.037	0.2	1.68	1.97	0.37	0.14	0	0.041	0.2	0.086
		Re1	28.4	22	16.2	7.17	18.6	22.4	8.94	6.93	0.96	1.54
		Re2	46.8	21.2	34.9	40.9	43.8	53.8	26.6	29.4	16.8	10.3
		Re3	56.2	32	48.1	53.1	52.6	57.3	33.6	40.2	45.6	34.7
		Re4	47.9	44.2	46.2	51.7	42.2	56.7	45.2	46.3	53.4	46.9
		Release S-phase Kinetic AUC	p53-/- Xrcc4-/-	p53-/- Xrcc4-/- Polq-/-	p53-/- Xrcc4-/- Rhno1-/-
		Total Area	148.7	68.77	144.5
		Std. Error	8.762	9.017	14.49
		one-way ANOVA test	p53-/- Xrcc4-/- Polq-/-	p53-/- Xrcc4-/- Rhno1-/-
		p53-/- Xrcc4-/-	<0.0001	0.9918
		p53-/- Xrcc4-/- Polq-/-		<0.0001
Figure 6f
	Release Cell Count Kinetic (x10^6)		p53-/- Xrcc4-/-
			XR15307-3	XR15307-3	XR15307-11
		Re1	0.57	0.55	0.58
		Re2	0.56	0.87	0.73
		Re3	1.1	1.58	1.08
		Re4	1.32	2.97	1.84
			p53-/- Xrcc4-/- Polq-/-
			XR15307-3POLQ35	XR15307-3POLQ35
		Re1	0.46	0.57
		Re2	0.45	0.61
		Re3	0.51	0.77
		Re4	0.58	1.03
			p53-/- Xrcc4-/- Rhno1-/-
			XR15307-3RO2	XR15307-3RO3	XR15307-3RO4	XR15307-3RO2	XR15307-3RO3	XR15307-3RO4	XR15307-11RO5	XR15307-11RO6
		Re1	0.5	0.56	0.48	0.65	1.1	0.56	0.52	0.57
		Re2	0.71	0.66	0.62	0.94	1.46	0.88	0.69	0.82
		Re3	1.28	1	0.95	1.61	2.13	1.48	1.19	1.38
		Re4	1.28	0.98	0.95	2.33	3.89	2.94	2.57	2.68
		Release Cell Count Kinetic AUC	p53-/- Xrcc4-/-	p53-/- Xrcc4-/- Polq-/-	p53-/- Xrcc4-/- Rhno1-/-
		Total Area	3.278	1.83	3.635
		Std. Error	0.4797	0.2239	0.6269
		one-way ANOVA test	p53-/- Xrcc4-/- Polq-/-	p53-/- Xrcc4-/- Rhno1-/-
		p53-/- Xrcc4-/-	0.1329	0.9461
		p53-/- Xrcc4-/- Polq-/-		0.0397
Figure 6g
	2^-(ddCT) Values Polq		p53-/- Xrcc4-/-
			XR15307-3	XR15307-11	Mean	SEM
		NT	0.034	0.043	0.0385	0.0045
		STI	0.008	0.016	0.012	0.004
		Re1	0.028	0.022	0.025	0.003
		Re2	0.043	0.049	0.046	0.003
		Re3	0.028	0.03	0.029	0.001
		Re4	0.027		0.027	#DIV/0!
			p53-/- Xrcc4-/- Rhno1-/-
			XR15307-3RO2	XR15307-3RO3	XR15307-3RO4	XR15307-11RO5	XR15307-11RO6	Mean	SEM
		NT	0.05	0.041	0.056	0.034	0.035	0.0432	0.00428252
		STI	0.008	0.008	0.009	0.011	0.012	0.0096	0.000812404
		Re1	0.038	0.042	0.03	0.01	0.015	0.027	0.00627694
		Re2	0.047	0.066	0.072	0.036	0.035	0.0512	0.00762496
		Re3	0.035	0.039	0.064	0.034	0.057	0.0458	0.00615955
		Re4	0.035	0.042	0.058	0.044	0.039	0.0436	0.0039064
	2^-(ddCT) Values Ccne1		p53-/- Xrcc4-/-
			XR15307-3	XR15307-11	Mean	SEM
		NT	0.015	0.015	0.015	0
		STI	0.004	0.006	0.005	0.001
		Re1	0.01	0.008	0.009	0.001
		Re2	0.019	0.014	0.0165	0.0025
		Re3	0.019	0.015	0.017	0.002
		Re4	0.021	0.019	0.02	0.001
			p53-/- Xrcc4-/- Rhno1-/-
			XR15307-3RO2	XR15307-3RO3	XR15307-3RO4	XR15307-11RO5	XR15307-11RO6	Mean	SEM
		NT	0.008	0.013	0.008	0.009	0.006	0.0088	0.00115758
		STI	0.004	0.004	0.003	0.005	0.004	0.004	0.000316228
		Re1	0.008	0.012	0.004	0.003	0.004	0.0062	0.00168523
		Re2	0.009	0.016	0.01	0.009	0.006	0.01	0.00164317
		Re3	0.007	0.018	0.009	0.014	0.018	0.0132	0.00226716
		Re4	0.008	0.019	0.008	0.014	0.012	0.0122	0.00205913

## Sheet: Supp. Figure 1
Supp. Figure 1b
	Splenocyte Counts (x10^6)	WT	Polq-/-	Xrcc4-/-	Xrcc4-/- Polq-/-
		140	185	134	134				Mann-Whitney	Polq-/-	Xrcc4-/-	Xrcc4-/- Polq-/-
		154	200	111.2					WT	0.2949	0.9219	0.2316
		125	136	188	181				Polq-/-		0.2593	0.5303
			113	125					Xrcc4-/-			0.3662
		134	149	116	176				Xrcc4-/- Polq-/-
		156	255	169.5	197
		164	236	232	140
	Mean	145.5	182	153.671	165.6
	SEM	6.07591	19.847	16.9005	12.2172
	Thymocyte Counts (x10^6)
		WT	Polq-/-	Xrcc4-/-	Xrcc4-/- Polq-/-				Mann-Whitney	Polq-/-	Xrcc4-/-	Xrcc4-/- Polq-/-
		130	68.5	147.5	54.5				WT	0.6857	0.2	>0.9999
		56	48	139					Polq-/-		0.2	0.8571
		132.5	124.5	170	132				Xrcc4-/-			0.4
		180	295	435	240				Xrcc4-/- Polq-/-
	Mean	124.625	134	222.875	142.167
	SEM	25.6039	56.0487	71.0101	53.79
Supp. Figure 1d
	CD19_Pre_ProbRatios	WT	Polq-/-	Xrcc4-/-	Xrcc4-/- Polq-/-				Mann-Whitney	Polq-/-	Xrcc4-/-	Xrcc4-/- Polq-/-
		2.63	2.72	5.69	5.82				WT	0.8857	0.4857	0.6286
		4.03	4.22	5.35					Polq-/-		0.2	0.4
		6.36	3.02	7.74	7.59				Xrcc4-/-			0.8571
		2.99	2.95	2.87	2.9
	Mean	4.0025	3.2275	5.4125	5.43667
	SEM	0.840014	0.336981	0.998435	1.36739
Supp. Figure 1f
	DN3/DN4 ratios								Mann-Whitney
		WT	Polq-/-	Xrcc4-/-	Xrcc4-/- Polq-/-					Polq-/-	Xrcc4-/-	Xrcc4-/- Polq-/-
		0.713693	0.822072	0.187961	0.876744				WT	0.3095	0.4127	0.9048
		1.34828	0.670635	1.32791					Polq-/-		0.7302	0.2857
		0.705773	0.491028		0.535893				Xrcc4-/-			0.3429
		1.02387	0.476868	0.844749	1.60884
		0.982143	1.39934	0.39801	0.891892
	Mean	0.954753	0.771989	0.689658	0.978343
	SEM	0.118426	0.169172	0.253012	0.225664
Supp. Figure 1h
	T/B cell ratio	WT	Polq-/-	Xrcc4-/-	Xrcc4-/- Polq-/-				Mann-Whitney	Polq-/-	Xrcc4-/-	Xrcc4-/- Polq-/-
		0.6	0.376	0.578	0.702				WT	0.0556	0.9365	0.5556
		0.718	0.3	0.528					Polq-/-		0.0794	0.0635
		0.508	0.526	0.528	0.472				Xrcc4-/-			0.6825
		0.497	0.417	0.533	0.58
		0.473	0.319	0.318	0.47
	Mean	0.5592	0.3876	0.497	0.556
	SEM	0.0451679	0.0403319	0.0457275	0.0550333
Supp. Figure 1i
	% CD19+ IgM+ Cells	WT	Polq-/-	Xrcc4-/-	Xrcc4-/- Polq-/-				Mann-Whitney	Polq-/-	Xrcc4-/-	Xrcc4-/- Polq-/-
		45.9	36.8	41.3	41.7				WT	0.1508	0.9999	0.5556
		43.1	35.2	37.9					Polq-/-		0.1508	0.1905
		44.4	35.1	49	50.7				Xrcc4-/-			0.2857
		38.9	36.4	44.5	48.5
		58.6	61.5	50.3	58.5
	Mean	46.18	41	44.6	49.85
	SEM	3.31653	5.13566	2.31991	3.46157
Supp. Figure 1j
	% IgG1 Kinetic	WT
		Rep1	Rep1	Rep2	Rep2	Rep3	Rep4	Rep5	Rep6	Mean	SEM		IgG1 Kinetic AUC	WT	Polq-/-	Xrcc4-/-	Xrcc4-/- Polq-/-
	Day0	0		0		0	0	0	0	0	0		Total Area	29.89	25.37	13.56	11.19
	Day2	2.87		1.79		2.09	4.23	0.76	0.2	1.99	0.593268		Std. Error	7.313	7.24	4.769	3.724
	Day3	4.27		5.63		7.18	6.04	9.51	2.74	5.895	0.955778
	Day4	6.31		6.74		17.9	17.5	23.8	7.57	13.3033	3.02091
	Day5	24.2						21.4	6.62	17.4067	5.45357
		Polq-/-											one-way ANOVA test	Polq-/-	Xrcc4-/-	Xrcc4-/- Polq-/-
		Rep1	Rep1	Rep2	Rep2	Rep3	Rep4	Rep5	Rep6	Mean	SEM		WT	>0.9999	>0.9999	>0.9999
	Day0	0	0	0	0	0	0	0	0	0	0		Polq-/-		0.9998	>0.9999
	Day2	1.13	0.86	2.14	0.84	1.17	2.65	1.08	0.16	1.25375	0.277424		Xrcc4-/-			>0.9999
	Day3	3.59	2.86	4.99	4.85	6.15	4.54	4.78	1.04	4.1	0.557007
	Day4	10.2	10.3	10.8	9.01	18.8	16.3	16.7	3.19	11.9125	1.79724
	Day5	28						17.2	3.42	16.2067	7.113
		Xrcc4-/-
		Rep1	Rep1	Rep2	Rep2	Rep3	Rep4	Rep5	Rep6	Mean	SEM
	Day0	0	0	0	0	0	0	0	0	0	0
	Day2	0.88	0.95	1.19	0.5	1.32	1.74	0.41	0.14	0.89125	0.186418
	Day3	1.74	1.95	3.06	1.67	2.66	2.36	1.81	0.64	1.98625	0.258843
	Day4	4.46	4.3	5.03	6.61	8	10.1	5.87	2.02	5.79875	0.875438
	Day5	19						8.8	1.52	9.77333	5.06946
		Xrcc4-/- Polq-/-
		Rep1	Rep1	Rep2	Rep2	Rep3	Rep4	Rep5	Rep6	Mean	SEM
	Day0	0		0		0	0	0	0	0	0
	Day2	0.74		0.9		0.25	2.52	0.23	0.14	0.796667	0.366739
	Day3	1.3		1.97		1.64	3.93	1.16	0.41	1.735	0.488458
	Day4	2.82		7.93		4.27		4.43	1.46	4.182	1.08123
	Day5	13.7						11.3	1.84	8.94667	3.62025
	% IgNeg Kinetic	WT
		Rep1	Rep1	Rep2	Rep2	Rep3	Rep4	Rep5	Rep6	Mean	SEM		IgNeg Kinetic AUC	WT	Polq-/-	Xrcc4-/-	Xrcc4-/- Polq-/-
	Day0	0		0		0	0	0	0	0	0		Total Area	29.94	26.07	40.92	34
	Day2	3.59		12.2		4.51	9.38	6.22	2.92	6.47	1.48439		Std. Error	15.62	12.17	15.07	15.62
	Day3	2.99		23.8		16.4	25.2	0.34	0.09	11.47	4.79631
	Day4	0.15		46.8		9.66	2.26	0.56	1.19	10.1033	7.47875
	Day5						3.69	5.21	2.47	3.79	0.792549
		Polq-/-											one-way ANOVA test	Polq-/-	Xrcc4-/-	Xrcc4-/- Polq-/-
		Rep1	Rep1	Rep2	Rep2	Rep3	Rep4	Rep5	Rep6	Mean	SEM		WT	>0.9999	0.999	>0.9999
	Day0	0	0	0	0	0	0	0	0	0	0		Polq-/-		0.9934	0.9999
	Day2	2.91	2.43	9.76	12.4	4.61	10.7	3.46	3.55	6.2275	1.42336		Xrcc4-/-			>0.9999
	Day3	3.13	4.1	23.6	8.86	7.79	20.6	0.49	0.05	8.5775	3.15879
	Day4	0.26	0.24	37.3	24.7	12.1	1.78	0.32	1.34	9.755	4.98516
	Day5						4.65	2.82	1.62	3.03	0.880965
		Xrcc4-/-
		Rep1	Rep1	Rep2	Rep2	Rep3	Rep4	Rep5	Rep6	Mean	SEM
	Day0	0	0	0	0	0	0	0	0	0	0
	Day2	2.86	2.3	11.9	13	8.72	11	7.82	2.19	7.47375	1.58233
	Day3	5.06	6.07	21.1	25.3	21.3	27.7	0.65	0.06	13.405	4.0787
	Day4	2.55	2.24	44.7	29.9	17.2	16.4	1.07	3.48	14.6925	5.5977
	Day5						22.2	3.75	6.15	10.7	5.79159
		Xrcc4-/- Polq-/-
		Rep1	Rep1	Rep2	Rep2	Rep3	Rep4	Rep5	Rep6	Mean	SEM
	Day0	0		0		0	0	0	0	0	0
	Day2	2.73		14		3.94	19.1	6.13	3.02	8.15333	2.77863
	Day3	6.03		29.1		4.07	25.3	0.62	0.1	10.87	5.26396
	Day4	1.02		35.9		14.5		1.56	1.74	10.944	6.73315
	Day5						19.4	3.17	1.6	8.05667	5.68975
Supp. Figure 1k
	IgG1 Counts- Day4	WT	Polq-/-	Xrcc4-/-	Xrcc4-/- Polq-/-
		6.74	6.48	6.74	6.52				Mann-Whitney	Polq-/-	Xrcc4-/-	Xrcc4-/- Polq-/-
		6	3	6.24	3				WT	0.1984	0.4127	0.3714
		6	4.56	6.2	3				Polq-/-		0.119	0.8571
		4.8	4.56	6.2	5.3				Xrcc4-/-			0.1746
			5.88	5.8
	Mean	5.885	4.896	6.236	4.455
	SEM	0.401528	0.604066	0.149452	0.87618

## Sheet: Supp. Figure 2
Supp. Figure 2b
	Breading Ratios		Obtained	Obtained Males	Obtained Females	Expected
	Shld1-/-	Polq+/+	51	25	26	43
		Polq+/-	101	62	39	86
		Polq-/-	19	10	9	43
Supp. Figure 2c
	Splenocyte Counts (x10^6)	WT	Polq-/-	Shld1-/-	Shld1-/- Polq-/-
		150	120	153	108		Mann-Whitney	Polq-/-	Shld1-/-	Shld1-/- Polq-/-
		177	185	178	133		WT	0.7922	0.9116	0.0186
		197	142	176	132		Polq-/-		0.7308	0.0813
					149		Shld1-/-			0.0059
		162	213	145	96.9		Shld1-/- Polq-/-
					135
		108.6	117.4	162	83.6
			140.5	168.4
				115	95
	Mean	158.92	152.983	156.771	116.562
	SEM	14.8292	15.5538	8.28164	8.3581
Supp. Figure 2d
	% CD19+ IgM+ Cells
		WT	Polq-/-	Shld1-/-	Shld1-/- Polq-/-
		44.6	48.8	51.7	50		Mann-Whitney	Polq-/-	Shld1-/-	Shld1-/- Polq-/-
		49.3	47.2	44.5	40.5		WT	0.6	0.5429	0.5
		44.6	48	48.5	46.3		Polq-/-		0.6286	0.8393
				49.8	49.8		Shld1-/-			0.7857
					48.8		Shld1-/- Polq-/-
	Mean	46.1667	48	48.625	47.08
	SEM	1.56667	0.46188	1.52391	1.77184
Supp. Figure 2e
	IgG1 Counts- Day4	WT	Polq-/-	Shld1-/-	Shld1-/- Polq-/-		Mann-Whitney	Polq-/-	Shld1-/-	Shld1-/- Polq-/-
		6.4		9.16	5.8		WT	0.8571	0.8571	0.7
			8.52	6.96	7.8		Polq-/-		0.8857	>0.9999
		7.23	6.54	6.24	8.24		Shld1-/-			0.8571
		6.32	6.02	5.56
			6.1
	Mean	6.65	6.795	6.98	7.28
	SEM	0.290918	0.586252	0.780854	0.750822
Supp. Figure 2f
	% IgG1 Kinetic	WT
		Rep1	Rep2	Rep2	Rep3	Rep3	Rep4	Rep4	Mean	SEM		IgG1 Kinetic AUC	WT	Polq-/-	Shld1-/-	Shld1-/- Polq-/-
	Day0	0	0		0		0		0	0		Total Area	39.44	34.43	7.449	7.674
	Day2	4.09	0.89		4.13		2.7		2.9525	0.763658		Std. Error	5.467	6.067	0.6707	1.011
	Day3	6.6	3.05		12.8		10.1		8.1375	2.11811
	Day4	20.2	8.11		16		16.3		15.1525	2.53491
	Day5	32.7	23.5		28.5		20.9		26.4	2.62615
		Polq-/-										one-way ANOVA test	Polq-/-	Shld1-/-	Shld1-/- Polq-/-
		Rep1	Rep2	Rep2	Rep3	Rep3	Rep4	Rep4	Mean	SEM		WT	0.9997	0.0446	0.0473
	Day0	0	0		0		0	0	0	0		Polq-/-		0.1501	0.1575
	Day2	3.19	0.77		3.38		2.35	2.76	2.49	0.465457		Shld1-/-			>0.9999
	Day3	4.12	4.46		11.9		6.39	9.73	7.32	1.51771
	Day4	16.2	6.57		16		12	18.9	13.934	2.14515
	Day5	31.6	9.19		23.8		16.4	25.9	21.378	3.89956
		Shld1-/-
		Rep1	Rep2	Rep2	Rep3	Rep3	Rep4	Rep4	Mean	SEM
	Day0		0		0		0	0	0	0
	Day2		0.53		0.56		1.1	1.07	0.815	0.156125
	Day3		0.89		1.51		1.36	1.53	1.3225	0.149074
	Day4		2.8		3.82		2.48	2.62	2.93	0.303809
	Day5		5.32		5.58		4.34	3.81	4.7625	0.414817
		Shld1-/- Polq-/-
		Rep1	Rep2	Rep2	Rep3	Rep3	Rep4	Rep4	Mean	SEM
	Day0	0	0	0	0	0			0	0
	Day2	0.71	0.48	0.47	0.48	0.29			0.486	0.0666783
	Day3	1.07	0.68	0.7	1.82	1.12			1.078	0.206601
	Day4	3.89	2.97	1.98	4.54	3.18			3.312	0.433052
	Day5	6.91	7.09	4.59	5.12	4.27			5.596	0.589725
	% IgNeg Kinetic	WT
		Rep1	Rep2	Rep2	Rep3	Rep3	Rep4	Rep4	Mean	SEM		IgNeg Kinetic AUC	WT	Polq-/-	Shld1-/-	Shld1-/- Polq-/-
	Day0	0	0		0		0		0	0		Total Area	45.4	48.35	78.99	96.83
	Day2	17	10.1		12.5		5.88		11.37	2.32248		Std. Error	10.9	8.041	10	7.714
	Day3	8.14	4.98		18		21.8		13.23	3.98088
	Day4	2.81	3.74		23.9		23.9		13.5875	5.95695
	Day5	14	11.5		11.1		21.1		14.425	2.31566
		Polq-/-										one-way ANOVA test	Polq-/-	Shld1-/-	Shld1-/- Polq-/-
		Rep1	Rep2	Rep2	Rep3	Rep3	Rep4	Rep4	Mean	SEM		WT	>0.9999	0.0288	<0.0001
	Day0	0	0		0		0	0	0	0		Polq-/-		0.0634	0.0002
	Day2	4.84	7.11		12		5.07	4.62	6.728	1.39099		Shld1-/-			0.6486
	Day3	15.6	7.22		15.1		20.1	23.7	16.344	2.77098
	Day4	4.25	9.08		18.9		20.6	24.1	15.386	3.7366
	Day5	18.8	25.3		12.4		22.1	20.3	19.78	2.13949
		Shld1-/-
		Rep1	Rep2	Rep2	Rep3	Rep3	Rep4	Rep4	Mean	SEM
	Day0	0	0		0		0	0	0	0
	Day2	6.86	13		15.6		6.07	6.9	9.686	1.93367
	Day3	18.2	36.2		25.9		22.6	21.8	24.94	3.06979
	Day4	8.89	26.5		31.4		31.2	36.1	26.818	4.73216
	Day5	33.2	41.5		24.6		36.4	39.8	35.1	2.98831
		Shld1-/- Polq-/-
		Rep1	Rep2	Rep2	Rep3	Rep3	Rep4	Rep4	Mean	SEM
	Day0		0	0	0	0			0	0
	Day2		11	19	15	12			14.25	1.79699
	Day3		42	32	32	32			34.5	2.5
	Day4		34	32	34	29			32.25	1.18145
	Day5		47	38	25	20			32.5	6.1441

## Sheet: Supp. Figure 4
Supp. Figure 4a
	% IntraSu	WT	Polq-/-	Xrcc4-/-	Xrcc4-/- Polq-/-	Shld1-/-	Shld1-/- Polq-/-		Unpaired T.test	Polq-/-	Xrcc4-/-	Xrcc4-/- Polq-/-	Shld1-/-	Shld1-/- Polq-/-
		30.6705	32.9545			25.5538	24.8844		WT	0.849607	0.00343418	0.0339988	0.0863584	0.573103
		31.7792	30.7378			29.5615			Polq-/-		0.000619525	0.0441325	0.00979197	0.428389
		29.0919	30.3079	48.5271	49.2063	27.5918	33.7781		Xrcc4-/-			0.713482	0.000494316	0.01162
		37.2781	42.1145	57.5385	62.5	26.3809	38.4686		Xrcc4-/- Polq-/-				0.0259248	0.026621
		49.4613	40.3725	56.4252	48.3799				Shld1-/-					0.327577
			42.6534	59.2638
	Mean	35.6562	36.5234	55.4386	53.3621	27.272	32.377
	SEM	3.71611	2.36992	2.37668	4.57519	0.870359	3.98348
Supp. Figure 4b
	% Su-Sy1	WT	Polq-/-	Xrcc4-/-	Xrcc4-/- Polq-/-	Shld1-/-	Shld1-/- Polq-/-		Unpaired T.test	Polq-/-	Xrcc4-/-	Xrcc4-/- Polq-/-	Shld1-/-	Shld1-/- Polq-/-
		51.2126	45.7492			12.6846	25.5008		WT	0.917215	0.0212046	0.113515	0.000207993	0.00032351
		55.9143	56.0701			14.5354			Polq-/-		0.0100393	0.116663	1.46244e-05	0.000192866
		70.9081	69.6921	51.4729	50.7937	16.0816	24.6038		Xrcc4-/-			0.713482	0.000371527	0.00366644
		62.7219	57.8855	42.4615	37.5	12.4171	16.0438		Xrcc4-/- Polq-/-				0.0163407	0.0151369
		50.5387	59.6275	43.5748	51.6201				Shld1-/-					0.104905
			57.3466	40.7362
	Mean	58.2591	57.7285	44.5614	46.6379	13.9297	22.0495
	SEM	3.83843	3.12601	2.37668	4.57519	0.858089	3.01399
Supp. Figure 4c
	% Su-Sy1 1bp Ins	WT	Polq-/-	Xrcc4-/-	Xrcc4-/- Polq-/-	Shld1-/-	Shld1-/- Polq-/-		Unpaired T.test	Polq-/-	Xrcc4-/-	Xrcc4-/- Polq-/-	Shld1-/-	Shld1-/- Polq-/-
		12.8134	7.3597			6.8607	10.574		WT	0.199383	0.00937838	0.942887	0.0958804	0.3669
						7.8059			Polq-/-		0.0181328	0.392633	0.334517	0.21628
		9.4873	8.2856			8.3756	9.4915		Xrcc4-/-			0.0633808	0.0651222	0.0934114
						5.3381	18.1818		Xrcc4-/- Polq-/-				0.23721	0.359401
		10.9457	7.9457	6.2249	10.0694				Shld1-/-					0.168516
			9.1324	2.8986
		7.5472	7.5851	4.6917	11.4943
		7.0051	7.027	5.6604	6.71
	Mean	9.55973	7.88925	4.8689	9.42457	7.09508	12.7491
	SEM	1.07445	0.306709	0.72908	1.41824	0.663759	2.73427
Supp. Figure 4d
	% Su-Sy1>=2bp Ins	WT	Polq-/-	Xrcc4-/-	Xrcc4-/- Polq-/-	Shld1-/-	Shld1-/- Polq-/-		Unpaired T.test	Polq-/-	Xrcc4-/-	Xrcc4-/- Polq-/-	Shld1-/-	Shld1-/- Polq-/-
		14.2062	6.4398			10.6029	6.0422		WT	0.772169	0.693235	0.475765	0.857639	0.730448
		8.1616	7.8951			10.3375			Polq-/-		0.87983	0.484656	0.93906	0.904331
						6.0913	10.1695		Xrcc4-/-			0.462989	0.863614	0.974155
						4.9821	6.8182		Xrcc4-/- Polq-/-				0.606135	0.723881
		7.4089	8.3722	8.3332	7.2916				Shld1-/-					0.871543
			10.5022	7.79
		7.023	9.1469	6.4339	8.046
		5.1775	4.8648	8.3414	6.0607
	Mean	8.39544	7.87017	7.72463	7.13277	8.00345	7.67663
	SEM	1.53349	0.814217	0.449168	0.578583	1.44308	1.2664

## Sheet: Supp. Figure 5
Supp. Figure 5b
	MMS [c] uM	WT		Polq-/-				Xrcc4-/-				Xrcc4-/- Polq-/-
		CH12F3	CH12F3	POLQ13	POLQ13	POLQ21	POLQ21	XR1	XR1	XR5	XR5	POLQ21XR2	POLQ21XR2	POLQ21XR8	POLQ21XR8
	50	100	100	100	100	100	100	100	100	100	100	100	100	100	100
	100	101.742	96.773	90.9821	96.237	93.5292	99.0033	84.7714	93.4038	94.8754	85.4962	84.8285	83.7365	71.9048	62.201
	150	106.833	88.9924	80.8212	81.9625	98.9423	102.57	61.9814	80.9663	83.4634	76.5243	61.4936	66.1701	37.9943	34.445
	200	116.39	95.5845	58.3975	66.8518	91.7074	92.4294	50.446	67.3201	66.9663	62.1249	50.1297	49.1814	17.2416	17.2763
	250	111.679	89.4743	30.4095	31.8155	75.3888	86.1205	32.5813	52.015	43.7835	38.771	35.0937	37.4157	6.8312	6.0562
	Etoposide [c] uM	WT		Polq-/-				Xrcc4-/-				Xrcc4-/- Polq-/-
		CH12F3	CH12F3	POLQ13	POLQ13	POLQ21	POLQ21	XR1	XR1	XR5	XR5	POLQ21XR2	POLQ21XR2	POLQ21XR8	POLQ21XR8
	0.001	100	100	100	100	100	100	100	100	100	100	100	100	100	100
	0.01	93.7358	96.0865	79.7775	80.8627	80.7185	94.8205	52.2069	53.7447	111.243	110.405	51.1889	49.572	56.7338	56.8304
	0.1	80.3108	63.8066	29.5699	32.8179	43.9129	53.0872	23.8022	26.2925	53.8038	54.8688	16.5455	17.716	6.65482	6.91558
	1	22.0839	24.4592	5.03233	5.41533	7.34436	7.50418	19.4546	18.9507	6.04697	6.45857	10.8538	12.4516	2.42891	2.79349
	10	6.4663	7.82071	1.67462	1.83967	3.03486	3.35689	8.33333	7.78489	4.32774	4.94963	6.24615	6.44859	1.96156	1.79192
Supp. Figure 5e
	Resected	WT	Polq-/-	Xrcc4-/-	Xrcc4-/- Polq-/-			Unpaired T.Test	Polq-/-	Xrcc4-/-	Xrcc4-/- Polq-/-
		19.8529	33.5125	51.6204	0.892857			WT	#DIV/0!	#DIV/0!	#DIV/0!
			31.236	55.6898	1.03093			Polq-/-		0.0239697	0.0225772
	Mean	19.8529	32.3742	53.6551	0.961892			Xrcc4-/-			0.0244121
	SEM	#DIV/0!	1.13829	2.03473	0.0690353

## Sheet: Supp. Figure 6
Supp. Figure 6a
	% IgA+ Day4 Cyto
		WT-DMSO	WT-ART558	Xrcc4-/--DMSO	Xrcc4-/--ART558		Mann-Whitney	WT-ART558	Xrcc4-/--DMSO	Xrcc4-/--ART558
		30.54	27.94	16.24	5.47		WT DMSO	0.114	0.109	0.004
				35.31	11.01		WT-ART558		0.808	0.004
		37.21	35.01	25.54	10.38		Xrcc4-/--DMSO			0.001
				45.02	19.74
		38.97	29.17	21.65	9.95
				33.82	16.82
		52.45	31.05	26.07	6.94
				34.5	19
	Mean	39.7925	30.7925	29.7688	12.4138
	SEM	4.59317	1.54442	3.22548	1.92178
	% IgNeg Day4 Cyto
		WT-DMSO	WT-ART558	Xrcc4-/--DMSO	Xrcc4-/--ART558		Mann-Whitney	WT-ART558	Xrcc4-/--DMSO	Xrcc4-/--ART558
		9.98	9.7	28.9	35.6		WT DMSO	0.885	0.004	0.004
				16.2	25		WT-ART558		0.008	0.004
		7.43	6.76	21	25.4		Xrcc4-/--DMSO			0.105
				17	27.4
		6.58	6.49	20.9	17.8
				15.1	17.9
		13.2	15.5	28.1	35.4
				23.9	31.6
	Mean	9.2975	9.6125	21.3875	27.0125
	SEM	1.48794	2.09279	1.86073	2.46348
Supp. Figure 6e
	Resected
		WT-DMSO	WT-ART558	Xrcc4-/--DMSO	Xrcc4-/--ART558
		16.5187	18.622	46.3964	25.7261
				45.1302	25.788
	Mean	16.5187	18.622	45.7633	25.7571
	SEM	#DIV/0!	#DIV/0!	0.633079	0.0309123

[truncated: 2 more sheets: Supp. Figure 8, Supp. Figure 9]
